# Supplementary material for: Temporal clustering analysis of endothelial cell gene expression following exposure to a conventional radiotherapy dose fraction using Gaussian process clustering
Source: PLoS One. 2018 Oct 3;13(10):e0204960. doi: 10.1371/journal.pone.0204960 (PMC6169916; doi:10.1371/journal.pone.0204960)
Supplement: S1 Table — The names, descriptions and Swiss-Prot IDs of the 49 statistically differentially expressed genes (determined by the GPR model as previously published in [7]) found in the 49 clusters of temporal expression are given. (XLSX) [file pone.0204960.s004.xlsx]

## Sheet: Feuil1
S1 Table. Complete list of the 49 differential genes found in the 43 clusters.
Name	Description	Swiss-Prot ID
BDKRB2	bradykinin receptor B2	BKRB2_HUMAN
EPHB4	EPH receptor B4	EPHB4_HUMAN
VEGFC	vascular endothelial growth factor C	VEGFC_HUMAN
CXCL2	chemokine (C-X-C motif) ligand 2	CXCL2_HUMAN
CASP3	caspase 3, apoptosis-related cysteine peptidase	CASP3_HUMAN
ITGA4	integrin, alpha 4 (antigen CD49D, alpha 4 subunit of VLA-4 receptor)	ITA4_HUMAN
NRP2	neuropilin 2	NRP2_HUMAN
BIRC6	baculoviral IAP repeat containing 6	BIRC6_HUMAN
FBLN5	fibulin 5	FBLN5_HUMAN
PTK7	protein tyrosine kinase 7 (inactive)	PTK7_HUMAN
PLXND1	plexin D1	PLXD1_HUMAN
PLXNB3	plexin B3	PLXB3_HUMAN
ANGPT2	angiopoietin 2	ANGP2_HUMAN
BIRC5	baculoviral IAP repeat containing 5	BIRC5_HUMAN
PLXNA4	plexin A4	PLXA4_HUMAN
TIE1	tyrosine kinase with immunoglobulin-like and EGF-like domains 1	TIE1_HUMAN
PLXNB2	plexin B2	PLXB2_HUMAN
BAX	BCL2-associated X protein	BAX_HUMAN
PMAIP1	phorbol-12-myristate-13-acetate-induced protein 1	APR_HUMAN
FOXC2	forkhead box C2	FOXC2_HUMAN
TFRC	transferrin receptor	TFR1_HUMAN
CXCL12	chemokine (C-X-C motif) ligand 12	SDF1_HUMAN
CASP8	caspase 8, apoptosis-related cysteine peptidase	CASP8_HUMAN
SLIT2	slit homolog 2 (Drosophila)	SLIT2_HUMAN
CD34	CD34 molecule	CD34_HUMAN
PTGS2	prostaglandin-endoperoxide synthase 2 (prostaglandin G/H synthase and cyclooxygenase)	PGH2_HUMAN
COL4A1	collagen, type IV, alpha 1	CO4A1_HUMAN
ANGPTL4	angiopoietin-like 4	ANGL4_HUMAN
ADAMTS1	ADAM metallopeptidase with thrombospondin type 1 motif, 1	ATS1_HUMAN
KIT	v-kit Hardy-Zuckerman 4 feline sarcoma viral oncogene homolog	KIT_HUMAN
CASP10	caspase 10, apoptosis-related cysteine peptidase	CASPA_HUMAN
CXCL10	chemokine (C-X-C motif) ligand 10	CXL10_HUMAN
LTA4H	leukotriene A4 hydrolase	LKHA4_HUMAN
LRRC17	leucine rich repeat containing 17	LRC17_HUMAN
PIDD1	p53-induced death domain protein 1	PIDD1_HUMAN
COL4A5	collagen, type IV, alpha 5	CO4A5_HUMAN
SMAD3	SMAD family member 3	SMAD3_HUMAN
INSR	insulin receptor	INSR_HUMAN
HRH2	histamine receptor H2	HRH2_HUMAN
HGF	hepatocyte growth factor (hepapoietin A scatter factor)	HGF_HUMAN
FGFR1	fibroblast growth factor receptor 1	FGFR1_HUMAN
PDGFB	platelet-derived growth factor beta polypeptide	PDGFB_HUMAN
ANXA3	annexin A3	ANXA3_HUMAN
CXCL8	chemokine (C-X-C motif) ligand 8	IL8_HUMAN
PLA2G4C	phospholipase A2, group IVC (cytosolic, calcium-independent)	PA24C_HUMAN
CSF2	colony stimulating factor 2 (granulocyte-macrophage)	CSF2_HUMAN
ROR1	receptor tyrosine kinase-like orphan receptor 1	ROR1_HUMAN
SELP	selectin P (granule membrane protein 140kDa, antigen CD62)	LYAM3_HUMAN
TNFRSF10A	tumor necrosis factor receptor superfamily, member 10a	TR10A_HUMAN
