# Supplementary material for: Temporal clustering analysis of endothelial cell gene expression following exposure to a conventional radiotherapy dose fraction using Gaussian process clustering
Source: PLoS One. 2018 Oct 3;13(10):e0204960. doi: 10.1371/journal.pone.0204960 (PMC6169916; doi:10.1371/journal.pone.0204960)
Supplement: S2 Table — This table presents the results of the MotifMap system analysis using an FDR of 0.1. The motifs, their location with respect to the start codon and their location in the genome, as well as the predicted TFs and their Bayesian Branch Length Score (BBLS) are given for each gene (identified by their NCBI Reference Sequence) whose expression was measured in this study. (XLSX) [file pone.0204960.s005.xlsx]

## Sheet: Feuil1
S2 Table. Motifs and transcription factors associated with the 301 measured genes (MotifMap analysis, FDR=0.1).
refseq	gene	motif	TF	BBLS	distance	locid	chr	loc	length
NM_000014	A2M	M00704	TEF-1	3.291	-152	2424387	chr12	9268704	6
NM_000014	A2M	M00704	TEF-1	3.274	-146	2424388	chr12	9268698	6
NM_000014	A2M	MA0095	YY1	2.936	-79	15782884	chr12	9268631	6
NM_000014	A2M	M01207	ETS2	3.828	-10	8116216	chr12	9268561	7
NM_000014	A2M	M00704	TEF-1	2.449	275	2424386	chr12	9268283	6
NM_000020	ACVRL1	M01207	ETS2	2.665	-926	8120248	chr12	52300268	7
NM_000020	ACVRL1	M01287	Neuro D	2.141	-870	10016470	chr12	52300325	6
NM_000020	ACVRL1	M01287	Neuro D	2.141	-876	10016467	chr12	52300325	6
NM_000020	ACVRL1	M00644	LBP-1	2.381	-876	1828546	chr12	52300325	7
NM_000020	ACVRL1	M01709	MAFA	2.632	-863	12100818	chr12	52300338	7
NM_000020	ACVRL1	M00704	TEF-1	2.406	-834	2433488	chr12	52300361	6
NM_000020	ACVRL1	M01131	SOX10	2.194	-718	7154721	chr12	52300483	7
NM_000020	ACVRL1	M01287	Neuro D	2.075	-708	10016468	chr12	52300493	6
NM_000020	ACVRL1	M01287	Neuro D	2.075	-702	10016469	chr12	52300493	6
NM_000020	ACVRL1	M00644	LBP-1	2.044	-708	1828547	chr12	52300493	7
NM_000020	ACVRL1	M01207	ETS2	2.221	-686	8120247	chr12	52300508	7
NM_000020	ACVRL1	M01709	MAFA	2.405	-599	12100819	chr12	52300595	7
NM_000020	ACVRL1	M00704	TEF-1	1.545	468	2433489	chr12	52301669	6
NM_000020	ACVRL1	M00498	STAT4	1.501	495	1280495	chr12	52301688	8
NM_000020	ACVRL1	M01287	Neuro D	1.894	662	10016472	chr12	52301863	6
NM_000020	ACVRL1	M01287	Neuro D	1.894	668	10016477	chr12	52301863	6
NM_000020	ACVRL1	M01287	Neuro D	1.803	711	10016473	chr12	52301912	6
NM_000020	ACVRL1	M01287	Neuro D	1.803	717	10016476	chr12	52301912	6
NM_000024	ADRB2	M00498	STAT4	3.707	-784	1362539	chr5	148205363	8
NM_000024	ADRB2	M01709	MAFA	3.774	-786	12246388	chr5	148205369	7
NM_000024	ADRB2	M01287	Neuro D	3.687	-782	10606092	chr5	148205373	6
NM_000024	ADRB2	M01287	Neuro D	3.687	-776	10606093	chr5	148205373	6
NM_000024	ADRB2	M00644	LBP-1	3.785	-776	1978108	chr5	148205372	7
NM_000024	ADRB2	MA0095	YY1	1.817	-502	16046356	chr5	148205647	6
NM_000064	C3	M00644	LBP-1	1.93	-195	1881907	chr19	6720857	7
NM_000064	C3	M01287	Neuro D	1.831	-195	10223224	chr19	6720857	6
NM_000064	C3	M01287	Neuro D	1.831	-201	10223225	chr19	6720857	6
NM_000064	C3	M00644	LBP-1	1.93	-201	1881908	chr19	6720856	7
NM_000064	C3	M01033	HNF4	3.509	-98	6636363	chr19	6720754	6
NM_000064	C3	M00704	TEF-1	1.967	263	2579455	chr19	6720393	6
NM_000201	ICAM1	MA0095	YY1	2.406	-980	15877487	chr19	10380530	6
NM_000201	ICAM1	M01721	PUR1	3.184	-890	12988536	chr19	10380617	9
NM_000201	ICAM1	M01268	FXR	2.676	-256	9046530	chr19	10381253	7
NM_000201	ICAM1	M01131	SOX10	1.463	-99	7251368	chr19	10381417	7
NM_000201	ICAM1	M00977	EBF	1.053	949	5736196	chr19	10382454	11
NM_000201	ICAM1	M00053	c-Rel	2.08	970	92864	chr19	10382486	10
NM_000201	ICAM1	MA0101	REL	2.08	970	16258013	chr19	10382486	10
NM_000201	ICAM1	M01239	RelB:p52 (NF-kappaB)	2.006	970	8887416	chr19	10382486	10
NM_000201	ICAM1	M00054	NF-kappaB	1.078	970	102296	chr19	10382486	10
NM_000208	INSR	M00217	USF	2.036	-968	363071	chr19	7294979	8
NM_000208	INSR	M00497	STAT3	1.85	372	1234813	chr19	7293639	8
NM_000208	INSR	M00727	SF1	2.185	374	3243431	chr19	7293629	8
NM_000208	INSR	M01217	NUR77	2.185	373	8443635	chr19	7293628	10
NM_000208	INSR	M01589	ERR2 (ESRRB)	1.738	383	11475146	chr19	7293628	12
NM_000208	INSR	M01132	SF1	2.185	374	7334432	chr19	7293628	9
NM_000208	INSR	M01269	NURR1	2.192	380	9204719	chr19	7293624	7
NM_000212	ITGB3	M00497	STAT3	2.351	-954	1232557	chr17	45330245	8
NM_000212	ITGB3	M01269	NURR1	1.719	-914	9195490	chr17	45330293	7
NM_000212	ITGB3	M01207	ETS2	2.537	-856	8181576	chr17	45330351	7
NM_000212	ITGB3	M01269	NURR1	1.876	-309	9195491	chr17	45330898	7
NM_000212	ITGB3	M00468	AP-2rep	1.382	-14	895028	chr17	45331186	7
NM_000212	ITGB3	M01287	Neuro D	1.245	128	10180202	chr17	45331335	6
NM_000212	ITGB3	M01287	Neuro D	1.245	134	10180203	chr17	45331335	6
NM_000212	ITGB3	M00644	LBP-1	1.333	134	1870741	chr17	45331334	7
NM_000212	ITGB3	M00644	LBP-1	1.333	128	1870740	chr17	45331335	7
NM_000212	ITGB3	M00704	TEF-1	1.362	212	2549685	chr17	45331419	6
NM_000212	ITGB3	M01207	ETS2	1.357	260	8181577	chr17	45331467	7
NM_000212	ITGB3	MA0095	YY1	1.389	330	15858599	chr17	45331537	6
NM_000212	ITGB3	M00500	STAT6	1.574	349	1478345	chr17	45331556	8
NM_000212	ITGB3	M01207	ETS2	1.749	530	8181578	chr17	45331737	7
NM_000212	ITGB3	M01207	ETS2	1.786	667	8181579	chr17	45331874	7
NM_000212	ITGB3	M01131	SOX10	2.831	829	7231270	chr17	45332036	7
NM_000222	KIT	M00468	AP-2rep	2.295	-595	934788	chr4	55523492	7
NM_000222	KIT	M00993	TAL1	1.736	-567	5996716	chr4	55523517	10
NM_000222	KIT	M00704	TEF-1	2.29	-490	2802437	chr4	55523604	6
NM_000222	KIT	M00973	E2A	2.983	-346	5712746	chr4	55523740	8
NM_000222	KIT	M00184	MyoD	1.812	-344	293716	chr4	55523740	10
NM_000222	KIT	M01287	Neuro D	2.56	350	10532996	chr4	55524444	6
NM_000222	KIT	M01287	Neuro D	2.56	356	10533003	chr4	55524444	6
NM_000222	KIT	M00644	LBP-1	2.189	350	1961083	chr4	55524444	7
NM_000222	KIT	M00704	TEF-1	2.17	390	2802438	chr4	55524484	6
NM_000222	KIT	M00704	TEF-1	2.355	965	2802442	chr4	55525053	6
NM_000245	MET	M01153	PXR (PXR:RXR)	2.125	-666	7382932	chr7	116311784	8
NM_000245	MET	M01207	ETS2	1.949	-303	8381002	chr7	116312148	7
NM_000245	MET	MA0095	YY1	2.569	386	16091479	chr7	116312838	6
NM_000245	MET	M00199	AP-1	1.592	472	334692	chr7	116312930	9
NM_000245	MET	M00983	MAF	1.83	483	5988366	chr7	116312930	11
NM_000245	MET	M01287	Neuro D	2.669	523	10703422	chr7	116312981	6
NM_000245	MET	M01287	Neuro D	2.669	529	10703425	chr7	116312981	6
NM_000245	MET	M00644	LBP-1	3.127	529	2002172	chr7	116312980	7
NM_000245	MET	M00927	AP-4	2.807	531	5564313	chr7	116312980	9
NM_000245	MET	M00973	E2A	3.98	610	5722870	chr7	116313060	8
NM_000291	PGK1	M01207	ETS2	3.287	-177	8424325	chrX	77359488	7
NM_000291	PGK1	M01709	MAFA	2.054	-15	12300455	chrX	77359650	7
NM_000291	PGK1	M00468	AP-2rep	2.834	461	965527	chrX	77360119	7
NM_000362	TIMP3	M01287	Neuro D	2.789	-517	10363774	chr22	33196284	6
NM_000362	TIMP3	M01287	Neuro D	2.789	-511	10363777	chr22	33196284	6
NM_000362	TIMP3	M00644	LBP-1	2.901	-517	1919079	chr22	33196284	7
NM_000362	TIMP3	M01287	Neuro D	2.393	-484	10363775	chr22	33196317	6
NM_000362	TIMP3	M01287	Neuro D	2.393	-478	10363776	chr22	33196317	6
NM_000362	TIMP3	M00644	LBP-1	2.459	-484	1919080	chr22	33196317	7
NM_000362	TIMP3	M01709	MAFA	2.411	-474	12183060	chr22	33196320	7
NM_000362	TIMP3	M01131	SOX10	1.399	-319	7309748	chr22	33196475	7
NM_000442	PECAM1	M01131	SOX10	2.244	-154	7234229	chr17	62407237	7
NM_000442	PECAM1	M00973	E2A	1.833	-134	5687685	chr17	62407209	8
NM_000442	PECAM1	M01308	SOX4	3.373	-5	10870515	chr17	62407088	8
NM_000442	PECAM1	M01287	Neuro D	1.646	365	10187086	chr17	62406718	6
NM_000442	PECAM1	M01287	Neuro D	1.646	359	10187087	chr17	62406718	6
NM_000442	PECAM1	M00644	LBP-1	1.535	365	1872544	chr17	62406718	7
NM_000442	PECAM1	MA0095	YY1	1.531	412	15861510	chr17	62406665	6
NM_000442	PECAM1	M01287	Neuro D	1.415	423	10187085	chr17	62406660	6
NM_000442	PECAM1	M01287	Neuro D	1.415	417	10187088	chr17	62406660	6
NM_000442	PECAM1	M00644	LBP-1	1.418	417	1872545	chr17	62406659	7
NM_000442	PECAM1	M00704	TEF-1	1.63	576	2554309	chr17	62406501	6
NM_000442	PECAM1	MA0095	YY1	1.804	610	15861509	chr17	62406473	6
NM_000442	PECAM1	M01709	MAFA	1.988	628	12141910	chr17	62406448	7
NM_000450	SELE	M01211	PARP	2.308	-620	8435312	chr1	169703840	10
NM_000450	SELE	M00926	AP-1	2.831	-500	5535463	chr1	169703712	8
NM_000450	SELE	M00704	TEF-1	3.069	-489	2623656	chr1	169703709	6
NM_000450	SELE	M00973	E2A	2.068	-447	5696400	chr1	169703667	8
NM_000450	SELE	M01131	SOX10	2.736	-181	7279184	chr1	169703401	7
NM_000450	SELE	M00054	NF-kappaB	1.682	-94	99439	chr1	169703304	10
NM_000450	SELE	MA0107	RELA	1.769	-94	16266884	chr1	169703304	10
NM_000450	SELE	M00052	NF-kappaB (p65)	1.624	-94	85717	chr1	169703304	10
NM_000450	SELE	M00053	c-Rel	1.92	-94	92008	chr1	169703304	10
NM_000450	SELE	MA0101	REL	1.92	-94	16257156	chr1	169703304	10
NM_000450	SELE	M01239	RelB:p52 (NF-kappaB)	1.717	-94	8886789	chr1	169703304	10
NM_000450	SELE	M00498	STAT4	3.718	-91	1314975	chr1	169703303	8
NM_000450	SELE	M01207	ETS2	4.047	-40	8224539	chr1	169703260	7
NM_000450	SELE	M01287	Neuro D	2.954	5	10293880	chr1	169703215	6
NM_000450	SELE	M01287	Neuro D	2.954	1	10293881	chr1	169703215	6
NM_000450	SELE	M00498	STAT4	3.27	379	1314974	chr1	169702833	8
NM_000450	SELE	M01211	PARP	1.083	726	8435311	chr1	169702494	10
NM_000459	TEK	M00498	STAT4	3.249	-727	1388122	chr9	27108419	8
NM_000459	TEK	M00704	TEF-1	2.347	-595	3001470	chr9	27108545	6
NM_000459	TEK	MA0095	YY1	3.564	-308	16121508	chr9	27108838	6
NM_000459	TEK	M00497	STAT3	2.882	-123	1262283	chr9	27109023	8
NM_000488	SERPINC1	M01709	MAFA	2.076	-598	12166927	chr1	173887107	7
NM_000488	SERPINC1	M00973	E2A	1.773	-575	5696454	chr1	173887083	8
NM_000488	SERPINC1	M01287	Neuro D	1.625	-519	10294923	chr1	173887029	6
NM_000488	SERPINC1	M01287	Neuro D	1.625	-513	10294922	chr1	173887029	6
NM_000488	SERPINC1	M00644	LBP-1	1.485	-519	1901059	chr1	173887028	7
NM_000488	SERPINC1	M00704	TEF-1	2.06	-431	2624674	chr1	173886941	6
NM_000488	SERPINC1	M01268	FXR	3.082	211	9056298	chr1	173886305	7
NM_000488	SERPINC1	M00704	TEF-1	2.099	225	2624673	chr1	173886285	6
NM_000488	SERPINC1	M01207	ETS2	2.346	427	8224987	chr1	173886089	7
NM_000488	SERPINC1	MA0095	YY1	2.087	477	15906407	chr1	173886033	6
NM_000488	SERPINC1	M01268	FXR	2.871	592	9056297	chr1	173885924	7
NM_000488	SERPINC1	M00921	GR	2.426	925	5453436	chr1	173885583	8
NM_000488	SERPINC1	M01287	Neuro D	2.071	990	10294919	chr1	173885526	6
NM_000488	SERPINC1	M01287	Neuro D	2.071	984	10294920	chr1	173885526	6
NM_000488	SERPINC1	M00644	LBP-1	2.33	984	1901058	chr1	173885525	7
NM_000529	MC2R	M01596	GLI3	1.645	-820	11485610	chr18	13916355	11
NM_000529	MC2R	M00704	TEF-1	2.232	-698	2562405	chr18	13916233	6
NM_000529	MC2R	MA0095	YY1	2.732	-591	15867111	chr18	13916126	6
NM_000529	MC2R	M00704	TEF-1	2.256	5	2562404	chr18	13915530	6
NM_000529	MC2R	M01131	SOX10	1.512	464	7239328	chr18	13915071	7
NM_000529	MC2R	M01207	ETS2	1.865	481	8189174	chr18	13915047	7
NM_000529	MC2R	MA0095	YY1	1.887	709	15867109	chr18	13914820	6
NM_000575	IL1A	M01269	NURR1	3.344	-889	9244402	chr2	113543853	7
NM_000575	IL1A	MA0095	YY1	3.526	-765	15955393	chr2	113543730	6
NM_000575	IL1A	MA0095	YY1	2.022	-158	15955390	chr2	113543123	6
NM_000584	IL8	M01269	NURR1	1.866	-824	9273581	chr4	74605398	7
NM_000584	IL8	M00704	TEF-1	2.341	-800	2806040	chr4	74605422	6
NM_000584	IL8	M00973	E2A	2.361	-271	5712899	chr4	74605951	8
NM_000584	IL8	M01267	FRA1	3.739	-67	8991315	chr4	74606147	8
NM_000584	IL8	M00926	AP-1	4.332	-67	5542408	chr4	74606147	8
NM_000584	IL8	M00174	AP-1	2.131	-76	277937	chr4	74606146	11
NM_000584	IL8	MA0095	YY1	2.796	-47	16013041	chr4	74606175	6
NM_000584	IL8	M00704	TEF-1	3.089	906	2806041	chr4	74607128	6
NM_000585	IL15	M01207	ETS2	1.981	-844	8321933	chr4	142556897	7
NM_000585	IL15	M01207	ETS2	2.242	-369	8321932	chr4	142557372	7
NM_000585	IL15	M01287	Neuro D	1.693	-331	10551606	chr4	142557417	6
NM_000585	IL15	M01287	Neuro D	1.693	-325	10551607	chr4	142557417	6
NM_000585	IL15	M00644	LBP-1	1.836	-331	1965198	chr4	142557417	7
NM_000585	IL15	M01269	NURR1	2.505	622	9277381	chr4	142558363	7
NM_000585	IL15	M00704	TEF-1	2.926	782	2821389	chr4	142558530	6
NM_000594	TNF	M00704	TEF-1	2.629	-966	2887535	chr6	31542383	6
NM_000594	TNF	M01287	Neuro D	2.622	906	10630171	chr6	31544249	6
NM_000594	TNF	M01287	Neuro D	2.622	900	10630170	chr6	31544249	6
NM_000595	LTA	M00704	TEF-1	2.074	-791	2887533	chr6	31539301	6
NM_000595	LTA	M00921	GR	1.802	-761	5491930	chr6	31539331	8
NM_000595	LTA	M01207	ETS2	1.831	-728	8352384	chr6	31539357	7
NM_000595	LTA	M01287	Neuro D	2.931	-338	10630168	chr6	31539754	6
NM_000595	LTA	M01287	Neuro D	2.931	-332	10630169	chr6	31539754	6
NM_000595	LTA	M00644	LBP-1	3.115	-338	1984199	chr6	31539754	7
NM_000595	LTA	MA0137	STAT1	1.974	-232	17259985	chr6	31539860	15
NM_000595	LTA	M01207	ETS2	2.18	235	8352385	chr6	31540327	7
NM_000595	LTA	M00073	deltaEF1	1.55	532	154115	chr6	31540613	11
NM_000595	LTA	M00921	GR	3.446	597	5491931	chr6	31540689	8
NM_000595	LTA	MA0095	YY1	3.133	860	16056984	chr6	31540952	6
NM_000600	IL6	MA0095	YY1	2.26	-540	16079442	chr7	22766219	6
NM_000600	IL6	M00037	NF-E2	2.867	-233	63024	chr7	22766532	11
NM_000600	IL6	MA0150	NFE2L2	3.033	-222	17289096	chr7	22766532	11
NM_000600	IL6	M00821	Nrf-2	1.086	-234	5405254	chr7	22766531	13
NM_000600	IL6	M00174	AP-1	1.135	-221	278504	chr7	22766533	11
NM_000600	IL6	M00188	AP-1	1.27	-221	303136	chr7	22766533	11
NM_000600	IL6	M00054	NF-kappaB	1.456	-20	101694	chr7	22766745	10
NM_000600	IL6	M01224	P50:RELA-P65	1.511	-19	8454969	chr7	22766746	12
NM_000600	IL6	M00774	NF-kappaB	1.464	-5	3920558	chr7	22766744	16
NM_000600	IL6	M00498	STAT4	3.496	151	1373717	chr7	22766908	8
NM_000600	IL6	MA0119	TLX1::NFIC	1.086	232	16289408	chr7	22766983	14
NM_000600	IL6	M01196	CTF1	1.009	232	8053517	chr7	22766983	14
NM_000600	IL6	M01287	Neuro D	3.797	250	10677704	chr7	22767015	6
NM_000600	IL6	M01287	Neuro D	3.797	256	10677705	chr7	22767015	6
NM_000600	IL6	M01207	ETS2	3.708	669	8371075	chr7	22767427	7
NM_000600	IL6	M00704	TEF-1	3.722	921	2927493	chr7	22767680	6
NM_000623	BDKRB2	M00921	GR	1.744	-703	5435748	chr14	96670431	8
NM_000623	BDKRB2	M00468	AP-2rep	2.112	-344	885057	chr14	96670783	7
NM_000623	BDKRB2	M01131	SOX10	1.42	-237	7197581	chr14	96670897	7
NM_000623	BDKRB2	M00498	STAT4	2.199	-159	1292928	chr14	96670967	8
NM_000623	BDKRB2	M01721	PUR1	1.921	-138	12977901	chr14	96670987	9
NM_000623	BDKRB2	M00500	STAT6	1.843	-94	1472630	chr14	96671040	8
NM_000623	BDKRB2	M01287	Neuro D	1.85	-64	10093448	chr14	96671070	6
NM_000623	BDKRB2	M01287	Neuro D	1.85	-58	10093451	chr14	96671070	6
NM_000623	BDKRB2	M01287	Neuro D	1.699	-41	10093449	chr14	96671093	6
NM_000623	BDKRB2	M01287	Neuro D	1.699	-35	10093450	chr14	96671093	6
NM_000623	BDKRB2	M00973	E2A	1.572	740	5680192	chr14	96671866	8
NM_000633	BCL2	M00658	PU.1	2.82	434	2087149	chr18	60986171	8
NM_000684	ADRB1	M01207	ETS2	2.57	-748	8091875	chr10	115803057	7
NM_000684	ADRB1	M01207	ETS2	2.545	-434	8091876	chr10	115803364	7
NM_000698	ALOX5	MA0095	YY1	1.166	-611	15744760	chr10	45869017	6
NM_000698	ALOX5	M01269	NURR1	1.378	-305	9137660	chr10	45869323	7
NM_000698	ALOX5	M01721	PUR1	2.048	-137	12966648	chr10	45869482	9
NM_000698	ALOX5	M01721	PUR1	2.221	2	12966647	chr10	45869626	9
NM_000698	ALOX5	M01287	Neuro D	1.802	717	9916482	chr10	45870345	6
NM_000698	ALOX5	M01287	Neuro D	1.802	723	9916485	chr10	45870345	6
NM_000700	ANXA1	M01308	SOX4	2.293	-845	10919956	chr9	75765927	8
NM_000700	ANXA1	M00704	TEF-1	3.684	697	3005754	chr9	75767471	6
NM_000700	ANXA1	M00704	TEF-1	3.935	802	3005753	chr9	75767582	6
NM_000710	BDKRB1	MA0095	YY1	2.693	-326	15823105	chr14	96722232	6
NM_000710	BDKRB1	M00498	STAT4	2.922	137	1292930	chr14	96722687	8
NM_000710	BDKRB1	MA0095	YY1	2.118	463	15823107	chr14	96723015	6
NM_000710	BDKRB1	MA0095	YY1	1.781	711	15823106	chr14	96723269	6
NM_000722	CACNA2D1	M00704	TEF-1	1.723	-180	2939843	chr7	82073211	6
NM_000722	CACNA2D1	MA0095	YY1	2.054	1	16086848	chr7	82073030	6
NM_000722	CACNA2D1	M00704	TEF-1	2.019	525	2939838	chr7	82072500	6
NM_000758	CSF2	M00794	TTF-1 (Nkx2-1)	2.142	-976	4138821	chr5	131408508	12
NM_000758	CSF2	M00498	STAT4	3.408	-960	1361619	chr5	131408524	8
NM_000758	CSF2	M00497	STAT3	3.366	-862	1253925	chr5	131408614	8
NM_000758	CSF2	M01207	ETS2	2.835	-692	8340370	chr5	131408785	7
NM_000758	CSF2	M00704	TEF-1	2.951	-574	2864571	chr5	131408904	6
NM_000758	CSF2	M00658	PU.1	3.113	-429	2140891	chr5	131409055	8
NM_000758	CSF2	M00704	TEF-1	2.648	-306	2864570	chr5	131409172	6
NM_000758	CSF2	M01207	ETS2	3.974	-295	8340369	chr5	131409182	7
NM_000758	CSF2	M01207	ETS2	3.18	-213	8340368	chr5	131409264	7
NM_000758	CSF2	M01709	MAFA	3.258	187	12244575	chr5	131409664	7
NM_000758	CSF2	M01287	Neuro D	3.05	227	10598504	chr5	131409711	6
NM_000758	CSF2	M01287	Neuro D	3.05	233	10598505	chr5	131409711	6
NM_000758	CSF2	MA0095	YY1	3.386	408	16043069	chr5	131409886	6
NM_000758	CSF2	M01287	Neuro D	3.244	439	10598506	chr5	131409923	6
NM_000758	CSF2	M01287	Neuro D	3.244	445	10598509	chr5	131409923	6
NM_000758	CSF2	M01287	Neuro D	3.492	526	10598507	chr5	131410010	6
NM_000758	CSF2	M01287	Neuro D	3.492	532	10598508	chr5	131410010	6
NM_000800	FGF1	MA0095	YY1	3.204	-667	16045285	chr5	142066320	6
NM_000800	FGF1	MA0095	YY1	2.151	-610	16045284	chr5	142066263	6
NM_000800	FGF1	M00701	SMAD3	2.452	-599	2350225	chr5	142066252	9
NM_000800	FGF1	M00921	GR	2.984	-525	5489250	chr5	142066178	8
NM_000800	FGF1	M01109	SZF1-1	1.817	-450	7005907	chr5	142066103	15
NM_000800	FGF1	LM1_RFX1	RFX1	1.462	-462	3306	chr5	142066097	18
NM_000800	FGF1	LM1_RFX1	RFX1	1.464	-444	2698	chr5	142066097	18
NM_000800	FGF1	M00704	TEF-1	3.328	463	2867975	chr5	142065190	6
NM_000800	FGF1	MA0150	NFE2L2	2.895	623	17289557	chr5	142065030	11
NM_000800	FGF1	M00497	STAT3	3.023	645	1254253	chr5	142065008	8
NM_000800	FGF1	M01287	Neuro D	3.443	653	10603927	chr5	142064994	6
NM_000800	FGF1	M01287	Neuro D	3.443	659	10603926	chr5	142064994	6
NM_000800	FGF1	M00644	LBP-1	3.378	653	1977580	chr5	142064993	7
NM_000875	IGF1R	M00800	AP-2	1.545	171	4243677	chr15	99192915	16
NM_000875	IGF1R	M01269	NURR1	2.286	774	9185114	chr15	99193534	7
NM_000877	IL1R1	M00217	USF	2.085	-617	366031	chr2	102769784	8
NM_000877	IL1R1	M00498	STAT4	2.522	-542	1328646	chr2	102769859	8
NM_000877	IL1R1	M01153	PXR (PXR:RXR)	2.039	139	7370100	chr2	102770532	8
NM_000877	IL1R1	M00644	LBP-1	1.42	677	1930465	chr2	102771071	7
NM_000877	IL1R1	M01287	Neuro D	1.555	671	10407838	chr2	102771072	6
NM_000877	IL1R1	M01287	Neuro D	1.555	677	10407843	chr2	102771072	6
NM_000877	IL1R1	M00927	AP-4	1.287	679	5560302	chr2	102771071	9
NM_000878	IL2RB	M01207	ETS2	2.143	-474	8250954	chr22	37546429	7
NM_000878	IL2RB	M01207	ETS2	2.683	-36	8250953	chr22	37545998	7
NM_000878	IL2RB	M01153	PXR (PXR:RXR)	2.011	217	7368527	chr22	37545745	8
NM_000878	IL2RB	M01131	SOX10	1.583	227	7310515	chr22	37545728	7
NM_000878	IL2RB	M00497	STAT3	2.412	367	1242981	chr22	37545587	8
NM_000878	IL2RB	MA0095	YY1	2.027	593	15936113	chr22	37545363	6
NM_000878	IL2RB	M01287	Neuro D	2.252	898	10365847	chr22	37545058	6
NM_000878	IL2RB	M01287	Neuro D	2.252	904	10365846	chr22	37545058	6
NM_000882	IL12A	M01207	ETS2	2.026	-781	8304595	chr3	159705834	7
NM_000882	IL12A	MA0095	YY1	2.082	-254	15999367	chr3	159706368	6
NM_000882	IL12A	M01287	Neuro D	1.661	-112	10507030	chr3	159706510	6
NM_000882	IL12A	M01287	Neuro D	1.661	-106	10507031	chr3	159706510	6
NM_000882	IL12A	M00644	LBP-1	2.053	-112	1954743	chr3	159706510	7
NM_000882	IL12A	M00498	STAT4	1.575	588	1344283	chr3	159707210	8
NM_000885	ITGA4	M01287	Neuro D	1.701	-220	10433226	chr2	182321398	6
NM_000885	ITGA4	M01287	Neuro D	1.701	-214	10433227	chr2	182321398	6
NM_000885	ITGA4	M01709	MAFA	2.172	986	12200324	chr2	182322604	7
NM_000895	LTA4H	M01269	NURR1	1.367	-831	9162819	chr12	96430196	7
NM_000895	LTA4H	M00973	E2A	1.705	-735	5676166	chr12	96430092	8
NM_000895	LTA4H	M01131	SOX10	1.737	-721	7162397	chr12	96430086	7
NM_000895	LTA4H	M00704	TEF-1	2.728	-633	2444903	chr12	96429992	6
NM_000895	LTA4H	LM4_M2	LM4_M2	1.242	-128	32899	chr12	96429471	22
NM_000895	LTA4H	M00264	Staf	1.161	-64	596902	chr12	96429408	21
NM_000895	LTA4H	M00262	Staf	1.088	-64	594917	chr12	96429407	22
NM_000895	LTA4H	M00468	AP-2rep	2.608	230	878132	chr12	96429128	7
NM_000895	LTA4H	M01721	PUR1	2.966	277	12974585	chr12	96429088	9
NM_000895	LTA4H	M00498	STAT4	2.773	871	1282778	chr12	96428486	8
NM_000928	PLA2G1B	M00704	TEF-1	2.707	-112	2451176	chr12	120765704	6
NM_000928	PLA2G1B	M01132	SF1	1.572	-89	7340743	chr12	120765681	9
NM_000928	PLA2G1B	M01269	NURR1	3.789	-89	9164763	chr12	120765681	7
NM_000928	PLA2G1B	M00704	TEF-1	2.822	134	2451175	chr12	120765452	6
NM_000928	PLA2G1B	MA0095	YY1	2.21	171	15797321	chr12	120765421	6
NM_000928	PLA2G1B	M00468	AP-2rep	2.211	199	879125	chr12	120765386	7
NM_000929	PLA2G5	M01268	FXR	2.645	-133	9049693	chr1	20396560	7
NM_000929	PLA2G5	M01207	ETS2	2.246	-34	8206734	chr1	20396666	7
NM_000929	PLA2G5	M01287	Neuro D	2.506	312	10248655	chr1	20397006	6
NM_000929	PLA2G5	M01287	Neuro D	2.506	306	10248654	chr1	20397006	6
NM_000932	PLCB3	M01100	LRF	3.732	-908	6875529	chr11	64018086	9
NM_000932	PLCB3	M00500	STAT6	2.892	-827	1465510	chr11	64018167	8
NM_000932	PLCB3	M00693	E12	1.349	-780	2313916	chr11	64018203	11
NM_000932	PLCB3	M01131	SOX10	2.496	-722	7134264	chr11	64018265	7
NM_000932	PLCB3	M01287	Neuro D	1.955	-240	9973742	chr11	64018748	6
NM_000932	PLCB3	M01287	Neuro D	1.955	-246	9973741	chr11	64018748	6
NM_000932	PLCB3	M00644	LBP-1	1.978	-246	1817403	chr11	64018748	7
NM_000932	PLCB3	M01709	MAFA	1.511	-170	12090207	chr11	64018817	7
NM_000932	PLCB3	M01721	PUR1	1.824	-127	12970826	chr11	64018858	9
NM_000932	PLCB3	M01131	SOX10	2.321	392	7134265	chr11	64019386	7
NM_000952	PTAFR	M00704	TEF-1	1.361	870	2593025	chr1	28502585	6
NM_000959	PTGFR	M00704	TEF-1	3.133	-329	2606502	chr1	78956398	6
NM_000959	PTGFR	MA0095	YY1	2.36	-231	15896407	chr1	78956490	6
NM_000959	PTGFR	M01268	FXR	3.344	-74	9053034	chr1	78956653	7
NM_000959	PTGFR	M00704	TEF-1	2.287	599	2606504	chr1	78957326	6
NM_000959	PTGFR	M01269	NURR1	2.607	813	9214449	chr1	78957540	7
NM_000960	PTGIR	M00497	STAT3	2.456	-992	1235632	chr19	47129346	8
NM_000960	PTGIR	M01207	ETS2	2.295	-840	8201937	chr19	47129187	7
NM_000960	PTGIR	M01589	ERR2 (ESRRB)	1.176	-815	11477704	chr19	47129157	12
NM_000960	PTGIR	M00727	SF1	1.848	-800	3243517	chr19	47129154	8
NM_000960	PTGIR	M01132	SF1	1.616	-800	7337096	chr19	47129154	9
NM_000960	PTGIR	M01268	FXR	2.763	-806	9047932	chr19	47129153	7
NM_000960	PTGIR	M00526	GCNF	1.137	-816	1532710	chr19	47129152	18
NM_000960	PTGIR	M01589	ERR2 (ESRRB)	1.19	-809	11474230	chr19	47129151	12
NM_000960	PTGIR	M00973	E2A	2.957	-227	5691754	chr19	47128581	8
NM_000960	PTGIR	M01287	Neuro D	2.144	762	10234473	chr19	47127586	6
NM_000960	PTGIR	M01287	Neuro D	2.144	768	10234472	chr19	47127586	6
NM_000960	PTGIR	M00644	LBP-1	2.08	762	1885059	chr19	47127585	7
NM_000961	PTGIS	M00704	TEF-1	1.331	-972	2656122	chr20	48185673	6
NM_000961	PTGIS	M01721	PUR1	1.509	-957	12998211	chr20	48185655	9
NM_000963	PTGS2	MA0095	YY1	1.67	-888	15908502	chr1	186650441	6
NM_000963	PTGS2	M01131	SOX10	1.634	-874	7282250	chr1	186650426	7
NM_000963	PTGS2	M00704	TEF-1	1.833	-639	2628360	chr1	186650198	6
NM_000963	PTGS2	M00054	NF-kappaB	2.259	-435	103261	chr1	186649994	10
NM_000963	PTGS2	M00054	NF-kappaB	2.266	-445	98676	chr1	186649994	10
NM_000963	PTGS2	M01033	HNF4	3.513	-194	6689535	chr1	186649747	6
NM_000963	PTGS2	M01207	ETS2	2.958	-187	8226729	chr1	186649739	7
NM_000963	PTGS2	M01721	PUR1	2.693	-137	12995543	chr1	186649696	9
NM_001001389	CD44	M00497	STAT3	2.003	-951	1221031	chr11	35159465	8
NM_001001389	CD44	M00704	TEF-1	1.373	-662	2396743	chr11	35159754	6
NM_001001389	CD44	MA0095	YY1	2.316	-356	15765738	chr11	35160060	6
NM_001001389	CD44	M00468	AP-2rep	2.225	-210	871120	chr11	35160199	7
NM_001001716	NFKBIB	M00497	STAT3	3.046	-834	1235480	chr19	39389772	8
NM_001001716	NFKBIB	M01709	MAFA	1.948	-824	12152474	chr19	39389790	7
NM_001001716	NFKBIB	M00053	c-Rel	2.435	-34	93768	chr19	39390580	10
NM_001001716	NFKBIB	MA0101	REL	2.435	-34	16258917	chr19	39390580	10
NM_001001716	NFKBIB	M00052	NF-kappaB (p65)	2.698	-34	85232	chr19	39390580	10
NM_001001716	NFKBIB	M01239	RelB:p52 (NF-kappaB)	2.037	-34	8888562	chr19	39390580	10
NM_001001716	NFKBIB	M00054	NF-kappaB	3.862	-34	98320	chr19	39390580	10
NM_001001716	NFKBIB	MA0107	RELA	2.381	-34	16266404	chr19	39390580	10
NM_001001716	NFKBIB	M00208	NF-kappaB	2.201	-35	337709	chr19	39390579	12
NM_001001716	NFKBIB	M00053	c-Rel	2.429	-23	96052	chr19	39390581	10
NM_001001716	NFKBIB	M00054	NF-kappaB	3.858	-23	100798	chr19	39390581	10
NM_001001716	NFKBIB	MA0101	REL	2.429	-23	16261202	chr19	39390581	10
NM_001001716	NFKBIB	M00774	NF-kappaB	2.323	-38	3922488	chr19	39390576	16
NM_001001716	NFKBIB	M01224	P50:RELA-P65	2.116	-33	8455214	chr19	39390581	12
NM_001001716	NFKBIB	M00774	NF-kappaB	2.33	-19	3919689	chr19	39390579	16
NM_001001716	NFKBIB	M00704	TEF-1	2.382	290	2583753	chr19	39390898	6
NM_001001716	NFKBIB	M01207	ETS2	3.581	355	8201129	chr19	39390969	7
NM_001005746	CACNB4	M01287	Neuro D	2.296	-918	10424374	chr2	152956153	6
NM_001005746	CACNB4	M01287	Neuro D	2.296	-924	10424375	chr2	152956153	6
NM_001005746	CACNB4	M00644	LBP-1	2.389	-924	1934589	chr2	152956152	7
NM_001005746	CACNB4	M00704	TEF-1	1.811	-717	2713705	chr2	152955952	6
NM_001005746	CACNB4	M01709	MAFA	2.087	117	12197904	chr2	152955111	7
NM_001005746	CACNB4	M00468	AP-2rep	1.946	134	923004	chr2	152955094	7
NM_001005746	CACNB4	M01287	Neuro D	2	947	10424373	chr2	152954282	6
NM_001005746	CACNB4	M01287	Neuro D	2	953	10424372	chr2	152954282	6
NM_001005746	CACNB4	M01269	NURR1	2.842	984	9247385	chr2	152954251	7
NM_001005862	ERBB2	M01721	PUR1	3.052	-712	12984752	chr17	37843671	9
NM_001005862	ERBB2	M00704	TEF-1	1.849	-544	2547625	chr17	37843842	6
NM_001005862	ERBB2	M01207	ETS2	1.592	503	8180159	chr17	37844895	7
NM_001005862	ERBB2	M00704	TEF-1	2.624	982	2547626	chr17	37845374	6
NM_001005915	ERBB3	M00644	LBP-1	2.261	-927	1829141	chr12	56472957	7
NM_001005915	ERBB3	M01287	Neuro D	2.212	-933	10018678	chr12	56472958	6
NM_001005915	ERBB3	M01287	Neuro D	2.212	-927	10018681	chr12	56472958	6
NM_001005915	ERBB3	M01287	Neuro D	3.723	-704	10018679	chr12	56473187	6
NM_001005915	ERBB3	M01287	Neuro D	3.723	-698	10018680	chr12	56473187	6
NM_001005915	ERBB3	M00644	LBP-1	3.581	-698	1829140	chr12	56473186	7
NM_001005915	ERBB3	M01033	HNF4	3.686	-679	6512616	chr12	56473212	6
NM_001005915	ERBB3	M00804	E2A	1.408	-650	4400785	chr12	56473227	14
NM_001005915	ERBB3	M01721	PUR1	3.195	-284	12974203	chr12	56473607	9
NM_001005915	ERBB3	M01033	HNF4	3.604	390	6512627	chr12	56474275	6
NM_001005915	ERBB3	M00704	TEF-1	3.26	466	2434870	chr12	56474351	6
NM_001005915	ERBB3	M01721	PUR1	2.975	670	12974204	chr12	56474552	9
NM_001005915	ERBB3	M01131	SOX10	2.335	919	7155469	chr12	56474810	7
NM_001010931	HGF	M00658	PU.1	3.799	-344	2154739	chr7	81399796	8
NM_001010931	HGF	M01268	FXR	3.313	-161	9114406	chr7	81399613	7
NM_001010931	HGF	M00704	TEF-1	1.949	-115	2939634	chr7	81399561	6
NM_001010931	HGF	M01153	PXR (PXR:RXR)	4.366	1	7382498	chr7	81399443	8
NM_001010931	HGF	M01207	ETS2	2.768	641	8377226	chr7	81398811	7
NM_001012270	BIRC5	LM4_M2	LM4_M2	1.749	-21	32089	chr17	76210233	22
NM_001012270	BIRC5	M01131	SOX10	1.455	400	7236570	chr17	76210676	7
NM_001012270	BIRC5	M01131	SOX10	1.64	418	7236571	chr17	76210694	7
NM_001012270	BIRC5	MA0095	YY1	3.692	489	15864170	chr17	76210759	6
NM_001012270	BIRC5	M01287	Neuro D	1.72	711	10193744	chr17	76210987	6
NM_001012270	BIRC5	M01287	Neuro D	1.72	717	10193745	chr17	76210987	6
NM_001012270	BIRC5	M01709	MAFA	1.47	845	12143349	chr17	76211121	7
NM_001012270	BIRC5	M01153	PXR (PXR:RXR)	1.435	872	7362348	chr17	76211140	8
NM_001012334	MDK	M01207	ETS2	2.086	-421	8101996	chr11	46402196	7
NM_001012334	MDK	M01725	TR4	2.129	-368	13014013	chr11	46402249	11
NM_001012334	MDK	M00497	STAT3	2.607	-311	1221247	chr11	46402306	8
NM_001012334	MDK	M01269	NURR1	1.84	-223	9149631	chr11	46402394	7
NM_001012334	MDK	M01692	LTF	1.106	-127	12041895	chr11	46402490	9
NM_001012334	MDK	M01287	Neuro D	1.423	-113	9969941	chr11	46402498	6
NM_001012334	MDK	M01287	Neuro D	1.423	-119	9969940	chr11	46402498	6
NM_001012334	MDK	M00644	LBP-1	1.576	-113	1816375	chr11	46402497	7
NM_001012334	MDK	M00644	LBP-1	1.576	-119	1816374	chr11	46402498	7
NM_001012334	MDK	M01721	PUR1	2.407	955	12970431	chr11	46403572	9
NM_001014796	DDR2	MA0095	YY1	2.717	-961	15904657	chr1	162601266	6
NM_001014796	DDR2	M00704	TEF-1	2.25	-850	2621515	chr1	162601377	6
NM_001014796	DDR2	M01033	HNF4	3.507	-409	6684881	chr1	162601812	6
NM_001014796	DDR2	M01207	ETS2	2.461	-291	8223468	chr1	162601929	7
NM_001014796	DDR2	M00977	EBF	1.625	-140	5734635	chr1	162602087	11
NM_001014796	DDR2	M00287	NF-Y	1.293	-84	623000	chr1	162602127	16
NM_001014796	DDR2	M00644	LBP-1	3.351	466	1900243	chr1	162602686	7
NM_001014796	DDR2	M01287	Neuro D	3.132	460	10291366	chr1	162602687	6
NM_001014796	DDR2	M01287	Neuro D	3.132	466	10291367	chr1	162602687	6
NM_001014796	DDR2	M00644	LBP-1	3.351	460	1900242	chr1	162602687	7
NM_001014796	DDR2	M00497	STAT3	2.678	696	1238969	chr1	162602923	8
NM_001014796	DDR2	M01308	SOX4	3.249	823	10877344	chr1	162603042	8
NM_001014796	DDR2	M00704	TEF-1	2.263	825	2621519	chr1	162603052	6
NM_001018074	NR3C1	M00704	TEF-1	2.33	-153	2868293	chr5	142815224	6
NM_001024629	NRP1	M00498	STAT4	1.984	-874	1267534	chr10	33624699	8
NM_001024629	NRP1	M01721	PUR1	2.529	-675	12966499	chr10	33624499	9
NM_001024629	NRP1	MA0095	YY1	1.785	-467	15743670	chr10	33624300	6
NM_001024629	NRP1	M01287	Neuro D	2.127	647	9913814	chr10	33623186	6
NM_001024629	NRP1	M01287	Neuro D	2.127	641	9913815	chr10	33623186	6
NM_001024629	NRP1	M00644	LBP-1	2.707	641	1801959	chr10	33623185	7
NM_001024629	NRP1	M00497	STAT3	2.775	673	1218212	chr10	33623152	8
NM_001024629	NRP1	M00141	Lyf-1	3.653	908	219412	chr10	33622925	9
NM_001024629	NRP1	MA0095	YY1	3.791	946	15743669	chr10	33622887	6
NM_001024629	NRP1	M01207	ETS2	3.407	983	8081003	chr10	33622843	7
NM_001024847	TGFBR2	M00704	TEF-1	1.423	-890	2746752	chr3	30647103	6
NM_001024847	TGFBR2	M01287	Neuro D	2.545	-86	10464114	chr3	30647907	6
NM_001024847	TGFBR2	M00644	LBP-1	2.879	-80	1944447	chr3	30647906	7
NM_001024847	TGFBR2	M01287	Neuro D	2.545	-80	10464115	chr3	30647907	6
NM_001024847	TGFBR2	M01207	ETS2	1.729	517	8288409	chr3	30648510	7
NM_001024847	TGFBR2	M00414	AREB6	1.397	852	778185	chr3	30648845	12
NM_001024847	TGFBR2	M01269	NURR1	1.662	929	9256712	chr3	30648915	7
NM_001024912	CEACAM1	M00704	TEF-1	2.093	-892	2584367	chr19	43033553	6
NM_001024912	CEACAM1	M01207	ETS2	2.391	-788	8201598	chr19	43033442	7
NM_001024912	CEACAM1	M00704	TEF-1	2.099	-729	2584366	chr19	43033390	6
NM_001024912	CEACAM1	M01207	ETS2	2.856	-346	8201599	chr19	43033000	7
NM_001024912	CEACAM1	M01709	MAFA	2.607	-219	12152696	chr19	43032880	7
NM_001024912	CEACAM1	M01131	SOX10	1.474	-66	7253966	chr19	43032727	7
NM_001024912	CEACAM1	M00704	TEF-1	1.861	-63	2584368	chr19	43032718	6
NM_001024912	CEACAM1	M01207	ETS2	2.297	-39	8201600	chr19	43032693	7
NM_001024912	CEACAM1	M01131	SOX10	1.953	4	7253965	chr19	43032657	7
NM_001024912	CEACAM1	M01709	MAFA	1.529	453	12152695	chr19	43032208	7
NM_001024912	CEACAM1	M00704	TEF-1	1.808	576	2584365	chr19	43032079	6
NM_001025109	CD34	MA0095	YY1	2.862	-816	15911485	chr1	208085493	6
NM_001025109	CD34	M01207	ETS2	2.316	-685	8229446	chr1	208085368	7
NM_001025109	CD34	M01268	FXR	2.266	-500	9057956	chr1	208085176	7
NM_001025109	CD34	M01131	SOX10	2.566	-94	7285587	chr1	208084777	7
NM_001025109	CD34	M01287	Neuro D	2.534	475	10306524	chr1	208084208	6
NM_001025109	CD34	M01287	Neuro D	2.534	469	10306525	chr1	208084208	6
NM_001025109	CD34	M00644	LBP-1	2.502	469	1904000	chr1	208084207	7
NM_001025109	CD34	M00500	STAT6	2.997	536	1486610	chr1	208084147	8
NM_001025109	CD34	M01269	NURR1	2.185	538	9222175	chr1	208084145	7
NM_001025109	CD34	MA0095	YY1	2.243	534	15911483	chr1	208084143	6
NM_001025109	CD34	M00704	TEF-1	2.954	876	2633592	chr1	208083801	6
NM_001025242	IRAK1	M01287	Neuro D	1.419	-812	10831102	chrX	153286154	6
NM_001025242	IRAK1	M01287	Neuro D	1.419	-818	10831103	chrX	153286154	6
NM_001025242	IRAK1	M01287	Neuro D	2.09	-688	10831101	chrX	153286030	6
NM_001025242	IRAK1	M01287	Neuro D	2.09	-694	10831104	chrX	153286030	6
NM_001025242	IRAK1	M01207	ETS2	1.757	-534	8430088	chrX	153285876	7
NM_001025242	IRAK1	M01287	Neuro D	1.924	-519	10831100	chrX	153285861	6
NM_001025242	IRAK1	M01287	Neuro D	1.924	-525	10831105	chrX	153285861	6
NM_001025242	IRAK1	M00644	LBP-1	1.757	-525	2033874	chrX	153285860	7
NM_001025242	IRAK1	M01705	TCF4	1.67	971	12072870	chrX	153284362	9
NM_001025366	VEGF	MA0095	YY1	3.037	-766	16059469	chr6	43737173	6
NM_001025366	VEGF	M00141	Lyf-1	3.072	-679	234894	chr6	43737266	9
NM_001025366	VEGF	M00704	TEF-1	2.994	-613	2891219	chr6	43737326	6
NM_001025366	VEGF	M01259	CTCF	2.026	-585	8960406	chr6	43737360	20
NM_001025366	VEGF	MA0139	CTCF	1.916	-582	17275807	chr6	43737363	19
NM_001025366	VEGF	M01200	CTCF	1.356	-583	8062527	chr6	43737362	20
NM_001025366	VEGF	M01269	NURR1	2.248	-438	9297012	chr6	43737500	7
NM_001025366	VEGF	M00500	STAT6	2.709	-372	1505461	chr6	43737573	8
NM_001031692	LRRC17	M00926	AP-1	1.16	-612	5548008	chr7	102552723	8
NM_001031692	LRRC17	M00687	alpha-CP1	2.372	-43	2259864	chr7	102553300	11
NM_001031692	LRRC17	M00658	PU.1	3.523	334	2155656	chr7	102553677	8
NM_001040092	ENPP2	M00498	STAT4	4.127	-833	1385462	chr8	120651931	8
NM_001040092	ENPP2	MA0095	YY1	2.708	-793	16113712	chr8	120651893	6
NM_001040092	ENPP2	M00704	TEF-1	3.704	132	2987764	chr8	120650968	6
NM_001040092	ENPP2	M01287	Neuro D	2.503	301	10751419	chr8	120650799	6
NM_001040092	ENPP2	M01287	Neuro D	2.503	307	10751418	chr8	120650799	6
NM_001040092	ENPP2	M00073	deltaEF1	1.283	608	152893	chr8	120650498	11
NM_001040092	ENPP2	M00704	TEF-1	3.295	842	2987762	chr8	120650258	6
NM_001040708	HEY1	M00704	TEF-1	3.46	-913	2977854	chr8	80681011	6
NM_001040708	HEY1	M00704	TEF-1	3.503	-908	2977853	chr8	80681006	6
NM_001040708	HEY1	M00497	STAT3	3.529	-894	1261005	chr8	80680992	8
NM_001040708	HEY1	M01308	SOX4	3.253	754	10916800	chr8	80679344	8
NM_001065	TNFRSF1A	M00704	TEF-1	1.77	-571	2423898	chr12	6451848	6
NM_001065	TNFRSF1A	M01131	SOX10	1.453	360	7148201	chr12	6450923	7
NM_001065	TNFRSF1A	M00704	TEF-1	2.397	548	2423894	chr12	6450729	6
NM_001065	TNFRSF1A	M01721	PUR1	2.498	596	12973376	chr12	6450687	9
NM_001065	TNFRSF1A	M00704	TEF-1	2.474	628	2423895	chr12	6450649	6
NM_001065	TNFRSF1A	M01287	Neuro D	3.014	753	10005963	chr12	6450530	6
NM_001065	TNFRSF1A	M01287	Neuro D	3.014	747	10005964	chr12	6450530	6
NM_001065	TNFRSF1A	M01721	PUR1	2.643	943	12973377	chr12	6450331	9
NM_001066	TNFRSF1B	M01287	Neuro D	1.572	-352	10244408	chr1	12226707	6
NM_001066	TNFRSF1B	M01287	Neuro D	1.572	-346	10244409	chr1	12226707	6
NM_001066	TNFRSF1B	M00644	LBP-1	1.57	-346	1888008	chr1	12226706	7
NM_001066	TNFRSF1B	M00497	STAT3	2.088	-288	1236318	chr1	12226763	8
NM_001066	TNFRSF1B	M00973	E2A	1.913	-265	5692824	chr1	12226786	8
NM_001066	TNFRSF1B	M00973	E2A	1.918	-250	5692823	chr1	12226801	8
NM_001066	TNFRSF1B	M00973	E2A	1.915	-235	5692822	chr1	12226816	8
NM_001066	TNFRSF1B	M00468	AP-2rep	2.526	596	902465	chr1	12227648	7
NM_001066	TNFRSF1B	M01287	Neuro D	2.058	723	10244410	chr1	12227782	6
NM_001066	TNFRSF1B	M01287	Neuro D	2.058	729	10244413	chr1	12227782	6
NM_001101	ACTB	M01287	Neuro D	2.639	-964	10673222	chr7	5571196	6
NM_001101	ACTB	M01287	Neuro D	2.639	-970	10673231	chr7	5571196	6
NM_001101	ACTB	M01268	FXR	2.234	-882	9111467	chr7	5571107	7
NM_001101	ACTB	M00287	NF-Y	2.713	-96	621216	chr7	5570312	16
NM_001101	ACTB	M00652	Nrf-1	1.512	496	2040671	chr7	5569736	10
NM_001101	ACTB	M00652	Nrf-1	1.52	488	2038320	chr7	5569734	10
NM_001101	ACTB	M01207	ETS2	1.636	622	8369326	chr7	5569603	7
NM_001101	ACTB	MA0139	CTCF	1.126	865	17272760	chr7	5569367	19
NM_001101	ACTB	M01200	CTCF	1.241	866	8059653	chr7	5569366	20
NM_001101	ACTB	M01259	CTCF	1.024	868	8960763	chr7	5569364	20
NM_001101	ACTB	M01258	GABP	1.518	888	8955707	chr7	5569344	12
NM_001101	ACTB	M00025	Elk-1	1.062	875	53203	chr7	5569343	14
NM_001105	ACVR1	M00704	TEF-1	1.852	-552	2715178	chr2	158732175	6
NM_001105	ACVR1	M01153	PXR (PXR:RXR)	2.136	-367	7370874	chr2	158731990	8
NM_001105	ACVR1	M00704	TEF-1	4.342	-134	2715179	chr2	158731751	6
NM_001105	ACVR1	M00532	RP58	2.207	-78	1547860	chr2	158731701	12
NM_001105	ACVR1	M00500	STAT6	4.087	455	1493949	chr2	158731168	8
NM_001105	ACVR1	M00231	MEF-2	1.062	453	396538	chr2	158731148	22
NM_001105	ACVR1	M01207	ETS2	4.472	499	8273646	chr2	158731117	7
NM_001105	ACVR1	M01212	STAT1:STAT1	1.8	511	8439684	chr2	158731112	13
NM_001105	ACVR1	MA0137	STAT1	1.394	497	17266268	chr2	158731111	15
NM_001105	ACVR1	MA0137	STAT1	1.403	512	17261550	chr2	158731111	15
NM_001105	ACVR1	M00215	SRF	1.821	566	354305	chr2	158731057	15
NM_001105	ACVR1	M00215	SRF	1.812	554	356246	chr2	158731054	15
NM_001105543	PLXNA4A	M01419	Meis1	1.275	-88	11253823	chr7	132261395	16
NM_001105543	PLXNA4A	M01488	Meis2	1.099	-88	11464265	chr7	132261395	16
NM_001105543	PLXNA4A	M01407	TGIF2	1.286	-88	11189122	chr7	132261395	16
NM_001105543	PLXNA4A	M00497	STAT3	2.457	-27	1259366	chr7	132261342	8
NM_001105543	PLXNA4A	M01269	NURR1	3.21	589	9314027	chr7	132260727	7
NM_001105543	PLXNA4A	M00704	TEF-1	3.362	801	2952528	chr7	132260516	6
NM_001106	ACVR2B	M00704	TEF-1	1.818	-737	2748734	chr3	38495046	6
NM_001106	ACVR2B	M00704	TEF-1	1.566	-629	2748733	chr3	38495154	6
NM_001106	ACVR2B	M00217	USF	2.663	775	366779	chr3	38496556	8
NM_001145	ANG	M01268	FXR	1.936	-384	9025557	chr14	21151944	7
NM_001145	ANG	M00704	TEF-1	2.671	717	2476407	chr14	21153052	6
NM_001145	ANG	M00704	TEF-1	2.66	774	2476408	chr14	21153103	6
NM_001145	ANG	M01287	Neuro D	2.829	793	10068238	chr14	21153128	6
NM_001145	ANG	M01287	Neuro D	2.829	799	10068239	chr14	21153128	6
NM_001145	ANG	M00644	LBP-1	2.975	799	1841410	chr14	21153127	7
NM_001145	ANG	M00497	STAT3	3.169	872	1226299	chr14	21153199	8
NM_001146	ANGPT1	M01308	SOX4	2.944	-933	10917563	chr8	108511187	8
NM_001146	ANGPT1	MA0071	RORA_1	2.501	-73	15112298	chr8	108510317	10
NM_001146	ANGPT1	MA0095	YY1	3.914	-22	16112153	chr8	108510270	6
NM_001146	ANGPT1	M01207	ETS2	3.123	916	8398514	chr8	108509331	7
NM_001147	ANGPT2	M00658	PU.1	3.244	-412	2158463	chr8	6421196	8
NM_001147	ANGPT2	M00280	RFX1	1.161	-94	602894	chr8	6420878	17
NM_001147	ANGPT2	M01207	ETS2	4.149	-79	8387013	chr8	6420863	7
NM_001147	ANGPT2	M01287	Neuro D	1.983	988	10719385	chr8	6419796	6
NM_001147	ANGPT2	M01287	Neuro D	1.983	982	10719386	chr8	6419796	6
NM_001154	ANXA5	MA0095	YY1	2.377	-555	16018470	chr4	122618696	6
NM_001154	ANXA5	M00412	AREB6	1.249	419	768081	chr4	122617728	13
NM_001154	ANXA5	M01287	Neuro D	2.224	661	10547554	chr4	122617486	6
NM_001154	ANXA5	M01287	Neuro D	2.224	655	10547555	chr4	122617486	6
NM_001154	ANXA5	M00500	STAT6	2.248	717	1500514	chr4	122617422	8
NM_001154	ANXA5	M00704	TEF-1	2.034	801	2817303	chr4	122617346	6
NM_001166	BIRC2	M00644	LBP-1	1.719	-556	1820862	chr11	102217402	7
NM_001166	BIRC2	M01287	Neuro D	1.66	-562	9986762	chr11	102217403	6
NM_001166	BIRC2	M01287	Neuro D	1.66	-556	9986763	chr11	102217403	6
NM_001166	BIRC2	M00916	CREB	1.397	-18	5410768	chr11	102217933	14
NM_001166	BIRC2	M00916	CREB	1.394	-30	5411193	chr11	102217935	14
NM_001166	BIRC2	M00704	TEF-1	1.859	562	2411089	chr11	102218521	6
NM_001166	BIRC2	M01287	Neuro D	1.601	659	9986764	chr11	102218624	6
NM_001166	BIRC2	M01287	Neuro D	1.601	665	9986765	chr11	102218624	6
NM_001166	BIRC2	M00644	LBP-1	1.789	659	1820863	chr11	102218624	7
NM_001166	BIRC2	M00704	TEF-1	2.193	859	2411088	chr11	102218824	6
NM_001166	BIRC2	M01709	MAFA	1.97	988	12093326	chr11	102218946	7
NM_001167	BIRC4	M01308	SOX4	2.46	-921	10924058	chrX	122993087	8
NM_001167	BIRC4	M00704	TEF-1	2.898	-850	3042740	chrX	122993160	6
NM_001167	BIRC4	M00652	Nrf-1	2.657	-438	2038751	chrX	122993568	10
NM_001167	BIRC4	M00652	Nrf-1	2.593	-446	2041651	chrX	122993570	10
NM_001167	BIRC4	M00498	STAT4	1.539	422	1395958	chrX	122994438	8
NM_001167	BIRC4	M01308	SOX4	2.102	739	10924059	chrX	122994747	8
NM_001167	BIRC4	M00926	AP-1	2.562	843	5551885	chrX	122994851	8
NM_001188	BAK1	M00468	AP-2rep	2.235	-114	945183	chr6	33548177	7
NM_001188	BAK1	M01709	MAFA	1.882	304	12252493	chr6	33547759	7
NM_001188	BAK1	M00497	STAT3	2.345	372	1255702	chr6	33547690	8
NM_001188	BAK1	M00727	SF1	3.141	543	3247551	chr6	33547527	8
NM_001188	BAK1	M01132	SF1	3.086	543	7335556	chr6	33547527	9
NM_001188	BAK1	M01217	NUR77	1.508	544	8446453	chr6	33547526	10
NM_001188	BAK1	M01589	ERR2 (ESRRB)	1.579	534	11474422	chr6	33547524	12
NM_001188	BAK1	M00526	GCNF	1.302	533	1533237	chr6	33547519	18
NM_001188	BAK1	M01207	ETS2	2.594	663	8352735	chr6	33547407	7
NM_001188	BAK1	M01269	NURR1	2.295	743	9295928	chr6	33547320	7
NM_001188	BAK1	M01269	NURR1	1.957	889	9295927	chr6	33547181	7
NM_001188	BAK1	MA0095	YY1	1.895	885	16057263	chr6	33547179	6
NM_001191	BCL2L1	M01702	GLI1	1.41	-909	12049368	chr20	30311554	11
NM_001191	BCL2L1	M01704	GLI3	1.471	-909	12057823	chr20	30311554	11
NM_001191	BCL2L1	M00287	NF-Y	1.592	-783	621056	chr20	30311439	16
NM_001191	BCL2L1	M01207	ETS2	2.936	-741	8238571	chr20	30311397	7
NM_001191	BCL2L1	M00626	RFX1 (EF-C)	3.043	-699	1765936	chr20	30311355	14
NM_001191	BCL2L1	M00280	RFX1	2.771	-698	602820	chr20	30311354	17
NM_001191	BCL2L1	M00279	MIF-1	3.229	-698	598883	chr20	30311354	18
NM_001191	BCL2L1	M00280	RFX1	2.775	-715	602052	chr20	30311354	17
NM_001191	BCL2L1	M00279	MIF-1	3.226	-715	599291	chr20	30311353	18
NM_001191	BCL2L1	M01596	GLI3	1.676	-629	11489284	chr20	30311285	11
NM_001191	BCL2L1	M01287	Neuro D	2.811	-534	10331046	chr20	30311190	6
NM_001191	BCL2L1	M01287	Neuro D	2.811	-540	10331047	chr20	30311190	6
NM_001191	BCL2L1	M01207	ETS2	3.104	-506	8238572	chr20	30311155	7
NM_001191	BCL2L1	M01131	SOX10	4.206	-462	7297147	chr20	30311111	7
NM_001191	BCL2L1	M00704	TEF-1	4.075	-424	2651413	chr20	30311074	6
NM_001191	BCL2L1	M01269	NURR1	3.783	-306	9227571	chr20	30310955	7
NM_001191	BCL2L1	M00500	STAT6	3.161	-304	1488025	chr20	30310952	8
NM_001191	BCL2L1	M01131	SOX10	3.56	425	7297145	chr20	30310231	7
NM_001191	BCL2L1	M00704	TEF-1	3.422	449	2651412	chr20	30310201	6
NM_001197	BIK	M01721	PUR1	1.822	-948	13000790	chr22	43505799	9
NM_001197	BIK	M01721	PUR1	1.489	-689	13000789	chr22	43506058	9
NM_001197	BIK	M00500	STAT6	1.525	-628	1490447	chr22	43506120	8
NM_001197	BIK	M01287	Neuro D	1.494	-613	10369076	chr22	43506143	6
NM_001197	BIK	M01287	Neuro D	1.494	-607	10369077	chr22	43506143	6
NM_001197	BIK	M00644	LBP-1	1.528	-607	1920510	chr22	43506142	7
NM_001197	BIK	MA0095	YY1	2.866	507	15937236	chr22	43507257	6
NM_001197	BIK	M01100	LRF	1.992	771	6879033	chr22	43507518	9
NM_001197	BIK	M01100	LRF	1.992	763	6879032	chr22	43507519	9
NM_001203	BMPR1B	M01211	PARP	2.674	-943	8436927	chr4	95678184	10
NM_001203	BMPR1B	M00704	TEF-1	1.787	-736	2811184	chr4	95678391	6
NM_001203	BMPR1B	M01207	ETS2	1.52	984	8318005	chr4	95680111	7
NM_001204	BMPR2	M00704	TEF-1	2.47	-688	2727079	chr2	203240361	6
NM_001204	BMPR2	M01705	TCF4	1.737	-635	12067061	chr2	203240405	9
NM_001204	BMPR2	MA0137	STAT1	1.165	-557	17260283	chr2	203240477	15
NM_001204	BMPR2	M01709	MAFA	1.57	-403	12201722	chr2	203240639	7
NM_001204	BMPR2	M01269	NURR1	2.246	-300	9250869	chr2	203240742	7
NM_001204	BMPR2	M01287	Neuro D	2.69	-10	10438282	chr2	203241039	6
NM_001204	BMPR2	M01287	Neuro D	2.69	-4	10438283	chr2	203241039	6
NM_001204	BMPR2	M00644	LBP-1	2.647	-4	1937855	chr2	203241038	7
NM_001204	BMPR2	M00644	LBP-1	2.743	-10	1937854	chr2	203241039	7
NM_001251	CD68	M00658	PU.1	3.165	-239	2080134	chr17	7482565	8
NM_001251	CD68	M01287	Neuro D	2.538	-154	10165040	chr17	7482650	6
NM_001251	CD68	M01287	Neuro D	2.538	-148	10165041	chr17	7482650	6
NM_001251	CD68	M01100	LRF	3.009	274	6876952	chr17	7483069	9
NM_001251	CD68	M01268	FXR	3.09	958	9038659	chr17	7483755	7
NM_001278	CHUK	M00704	TEF-1	2.314	-998	2377396	chr10	101990342	6
NM_001278	CHUK	M00926	AP-1	1.804	-825	5526438	chr10	101990161	8
NM_001278	CHUK	M01287	Neuro D	2.534	-670	9936232	chr10	101990014	6
NM_001278	CHUK	M01287	Neuro D	2.534	-676	9936233	chr10	101990014	6
NM_001278	CHUK	MA0095	YY1	2.649	-645	15753387	chr10	101989989	6
NM_001278	CHUK	M00704	TEF-1	2.09	-247	2377395	chr10	101989585	6
NM_001278	CHUK	M01208	FLI1	2.543	-54	8430276	chr10	101989387	11
NM_001278	CHUK	M00468	AP-2rep	2.497	284	867874	chr10	101989053	7
NM_001278	CHUK	M00704	TEF-1	1.802	546	2377394	chr10	101988792	6
NM_001278	CHUK	M00468	AP-2rep	1.977	629	867875	chr10	101988708	7
NM_001397	ECE1	M00704	TEF-1	2.017	-874	2591209	chr1	21617850	6
NM_001397	ECE1	M00498	STAT4	2.186	-782	1309152	chr1	21617764	8
NM_001397	ECE1	M01207	ETS2	1.886	-593	8206949	chr1	21617568	7
NM_001397	ECE1	MA0095	YY1	1.608	-496	15886729	chr1	21617472	6
NM_001397	ECE1	M01207	ETS2	2.004	-251	8206950	chr1	21617226	7
NM_001397	ECE1	M01100	LRF	2.367	-125	6878059	chr1	21617107	9
NM_001397	ECE1	M01100	LRF	2.367	-133	6878060	chr1	21617106	9
NM_001397	ECE1	M00652	Nrf-1	1.048	474	2041232	chr1	21616508	10
NM_001397	ECE1	M00652	Nrf-1	1.048	466	2041233	chr1	21616506	10
NM_001397	ECE1	M00644	LBP-1	2.885	577	1889334	chr1	21616405	7
NM_001397	ECE1	M01287	Neuro D	2.628	577	10249276	chr1	21616405	6
NM_001397	ECE1	M01287	Neuro D	2.628	571	10249277	chr1	21616405	6
NM_001397	ECE1	M00973	E2A	2.495	621	5693295	chr1	21616353	8
NM_001397	ECE1	M01033	HNF4	3.652	631	6658166	chr1	21616351	6
NM_001397	ECE1	MA0095	YY1	2.942	632	15886728	chr1	21616344	6
NM_001397	ECE1	M01033	HNF4	3.825	961	6658165	chr1	21616021	6
NM_001397	ECE1	M01033	HNF4	3.863	974	6658164	chr1	21616008	6
NM_001397	ECE1	M01721	PUR1	3.591	974	12992017	chr1	21616008	9
NM_001400	EDG1	M01287	Neuro D	2.917	-764	10279411	chr1	101701540	6
NM_001400	EDG1	M01287	Neuro D	2.917	-758	10279414	chr1	101701540	6
NM_001400	EDG1	M00644	LBP-1	3.073	-758	1897189	chr1	101701539	7
NM_001400	EDG1	M00644	LBP-1	3.073	-764	1897188	chr1	101701540	7
NM_001400	EDG1	M01709	MAFA	2.571	-677	12163025	chr1	101701627	7
NM_001400	EDG1	M01131	SOX10	2.546	-614	7271964	chr1	101701690	7
NM_001400	EDG1	M01287	Neuro D	2.683	-605	10279412	chr1	101701699	6
NM_001400	EDG1	M01287	Neuro D	2.683	-599	10279413	chr1	101701699	6
NM_001400	EDG1	M01153	PXR (PXR:RXR)	1.966	551	7365328	chr1	101702855	8
NM_001400	EDG1	M00500	STAT6	3.585	644	1484914	chr1	101702940	8
NM_001400	EDG1	M00498	STAT4	3.388	661	1313112	chr1	101702957	8
NM_001400	EDG1	M01131	SOX10	3.362	673	7271965	chr1	101702970	7
NM_001400	EDG1	M01709	MAFA	2.69	892	12163026	chr1	101703189	7
NM_001556	IKBKB	M01709	MAFA	1.458	-611	12278867	chr8	42128208	7
NM_001556	IKBKB	M01207	ETS2	1.446	-576	8392045	chr8	42128236	7
NM_001556	IKBKB	M01287	Neuro D	1.899	-442	10732072	chr8	42128377	6
NM_001556	IKBKB	M01287	Neuro D	1.899	-436	10732073	chr8	42128377	6
NM_001556	IKBKB	M00054	NF-kappaB	1.167	-319	101034	chr8	42128500	10
NM_001556	IKBKB	M00774	NF-kappaB	1.084	-323	3920578	chr8	42128496	16
NM_001556	IKBKB	M00039	CREB	2.343	1	69560	chr8	42128820	8
NM_001556	IKBKB	M00039	CREB	2.343	9	69561	chr8	42128820	8
NM_001556	IKBKB	M00917	CREB	1.927	2	5412340	chr8	42128817	11
NM_001556	IKBKB	M00691	ATF1	2.547	2	2311690	chr8	42128817	11
NM_001556	IKBKB	M00513	ATF3	1.44	12	1521972	chr8	42128817	14
NM_001556	IKBKB	M00513	ATF3	1.416	2	1522671	chr8	42128817	14
NM_001556	IKBKB	M00917	CREB	1.917	12	5412854	chr8	42128820	11
NM_001556	IKBKB	M00691	ATF1	2.55	12	2311429	chr8	42128820	11
NM_001556	IKBKB	M01287	Neuro D	1.068	494	10732074	chr8	42129313	6
NM_001556	IKBKB	M01287	Neuro D	1.068	500	10732075	chr8	42129313	6
NM_001556	IKBKB	MA0095	YY1	3.228	896	16104155	chr8	42129709	6
NM_001562	IL18	M01207	ETS2	2.571	-288	8109628	chr11	112035128	7
NM_001562	IL18	M00704	TEF-1	3.369	229	2413493	chr11	112034611	6
NM_001562	IL18	M00704	TEF-1	2.968	913	2413492	chr11	112033927	6
NM_001565	CXCL10	M01308	SOX4	2.077	-723	10897729	chr4	76945412	8
NM_001565	CXCL10	M01308	SOX4	1.952	-233	10897728	chr4	76944922	8
NM_001565	CXCL10	M00053	c-Rel	1.045	-138	96184	chr4	76944817	10
NM_001565	CXCL10	M00054	NF-kappaB	1.775	-138	100928	chr4	76944817	10
NM_001565	CXCL10	M01224	P50:RELA-P65	2.142	-128	8454403	chr4	76944817	12
NM_001565	CXCL10	M00053	c-Rel	1.055	-127	95170	chr4	76944816	10
NM_001565	CXCL10	M00054	NF-kappaB	3.151	-83	98111	chr4	76944762	10
NM_001565	CXCL10	M00054	NF-kappaB	3.146	-73	102144	chr4	76944762	10
NM_001565	CXCL10	M00208	NF-kappaB	1.78	-84	337946	chr4	76944761	12
NM_001565	CXCL10	M00774	NF-kappaB	1.584	-68	3919721	chr4	76944757	16
NM_001565	CXCL10	M01705	TCF4	2.533	183	12068487	chr4	76944506	9
NM_001565	CXCL10	M00704	TEF-1	1.807	426	2806563	chr4	76944257	6
NM_001565	CXCL10	M00704	TEF-1	3.188	595	2806562	chr4	76944094	6
NM_001616	ACVR2A	M01163	Elk-1	2.311	-520	7389655	chr2	148602049	11
NM_001616	ACVR2A	M01258	GABP	1.217	-509	8957342	chr2	148602048	12
NM_001699	AXL	M00704	TEF-1	1.424	-369	2584077	chr19	41724738	6
NM_001699	AXL	M00704	TEF-1	2.529	-270	2584078	chr19	41724837	6
NM_001699	AXL	M01721	PUR1	2.37	-136	12989816	chr19	41724962	9
NM_001699	AXL	M01721	PUR1	3.064	295	12989817	chr19	41725402	9
NM_001699	AXL	M01721	PUR1	2.762	321	12989818	chr19	41725428	9
NM_001699	AXL	MA0095	YY1	2.885	352	15880982	chr19	41725453	6
NM_001699	AXL	M00973	E2A	3.124	357	5691566	chr19	41725456	8
NM_001699	AXL	M01207	ETS2	2.254	610	8201368	chr19	41725710	7
NM_001699	AXL	M01131	SOX10	1.398	767	7253807	chr19	41725874	7
NM_001702	BAI1	M01207	ETS2	2.281	-758	8402886	chr8	143544618	7
NM_001702	BAI1	M01287	Neuro D	1.817	-741	10760019	chr8	143544635	6
NM_001702	BAI1	M01287	Neuro D	1.817	-735	10760022	chr8	143544635	6
NM_001702	BAI1	M01153	PXR (PXR:RXR)	1.51	-676	7385191	chr8	143544692	8
NM_001702	BAI1	M01207	ETS2	1.723	-631	8402887	chr8	143544745	7
NM_001702	BAI1	M00704	TEF-1	2.392	-578	2993774	chr8	143544798	6
NM_001702	BAI1	M01207	ETS2	2.809	-511	8402888	chr8	143544865	7
NM_001702	BAI1	M01709	MAFA	1.706	-471	12286411	chr8	143544905	7
NM_001702	BAI1	M01287	Neuro D	2.782	-39	10760020	chr8	143545337	6
NM_001702	BAI1	M01287	Neuro D	2.782	-33	10760021	chr8	143545337	6
NM_001702	BAI1	M00644	LBP-1	2.6	-39	2016113	chr8	143545337	7
NM_001775	CD38	M01207	ETS2	1.754	-248	8310965	chr4	15779675	7
NM_001775	CD38	M00497	STAT3	1.763	408	1250807	chr4	15780330	8
NM_001775	CD38	M01287	Neuro D	1.677	519	10523696	chr4	15780449	6
NM_001775	CD38	M01287	Neuro D	1.677	525	10523697	chr4	15780449	6
NM_001775	CD38	M00644	LBP-1	1.865	525	1958980	chr4	15780448	7
NM_001775	CD38	M00927	AP-4	1.712	527	5561959	chr4	15780448	9
NM_001775	CD38	M01269	NURR1	1.598	523	9270386	chr4	15780453	7
NM_001795	CDH5	M01709	MAFA	1.462	-862	12133845	chr16	66399662	7
NM_001795	CDH5	M00704	TEF-1	2.172	-464	2532727	chr16	66400054	6
NM_001795	CDH5	M01131	SOX10	1.994	-457	7220810	chr16	66400060	7
NM_001795	CDH5	MA0095	YY1	2.389	-142	15846715	chr16	66400382	6
NM_001795	CDH5	M01131	SOX10	4.114	-72	7220809	chr16	66400445	7
NM_001795	CDH5	M01721	PUR1	3.819	-39	12982334	chr16	66400485	9
NM_001795	CDH5	M01287	Neuro D	3.714	-29	10150002	chr16	66400495	6
NM_001795	CDH5	M01287	Neuro D	3.714	-23	10150003	chr16	66400495	6
NM_001795	CDH5	M00698	HEB	2.665	-31	2318585	chr16	66400493	8
NM_001795	CDH5	M00993	TAL1	1.702	-21	5999377	chr16	66400493	10
NM_001795	CDH5	M01721	PUR1	2.853	360	12982335	chr16	66400884	9
NM_001795	CDH5	M00468	AP-2rep	3.024	421	891547	chr16	66400938	7
NM_001795	CDH5	M01269	NURR1	2.371	419	9189624	chr16	66400943	7
NM_001795	CDH5	M00704	TEF-1	2.161	813	2532734	chr16	66401331	6
NM_001795	CDH5	M01207	ETS2	2.434	876	8170611	chr16	66401393	7
NM_001845	COL4A1	M01131	SOX10	2.705	-691	7183427	chr13	110960187	7
NM_001845	COL4A1	M01721	PUR1	1.953	-417	12976427	chr13	110959904	9
NM_001845	COL4A1	M01131	SOX10	2.129	269	7183425	chr13	110959220	7
NM_001845	COL4A1	M01308	SOX4	2.691	406	10862476	chr13	110959090	8
NM_001845	COL4A1	M00644	LBP-1	2.049	537	1840960	chr13	110958959	7
NM_001845	COL4A1	M01287	Neuro D	2.127	531	10066809	chr13	110958959	6
NM_001845	COL4A1	M01287	Neuro D	2.127	537	10066808	chr13	110958959	6
NM_001845	COL4A1	M01212	STAT1:STAT1	1.449	731	8439522	chr13	110958765	13
NM_001845	COL4A1	M01287	Neuro D	2.812	736	10066807	chr13	110958760	6
NM_001845	COL4A1	M01287	Neuro D	2.812	730	10066810	chr13	110958760	6
NM_001846	COL4A2	M01287	Neuro D	2.812	-870	10066807	chr13	110958760	6
NM_001846	COL4A2	M01287	Neuro D	2.812	-864	10066810	chr13	110958760	6
NM_001846	COL4A2	M01212	STAT1:STAT1	1.449	-865	8439522	chr13	110958765	13
NM_001846	COL4A2	M01287	Neuro D	2.127	-665	10066809	chr13	110958959	6
NM_001846	COL4A2	M01287	Neuro D	2.127	-671	10066808	chr13	110958959	6
NM_001846	COL4A2	M00644	LBP-1	2.049	-671	1840960	chr13	110958959	7
NM_001846	COL4A2	M01308	SOX4	2.691	-540	10862476	chr13	110959090	8
NM_001846	COL4A2	M01131	SOX10	2.129	-403	7183425	chr13	110959220	7
NM_001846	COL4A2	M01721	PUR1	1.953	283	12976427	chr13	110959904	9
NM_001846	COL4A2	M01131	SOX10	2.705	557	7183427	chr13	110960187	7
NM_001846	COL4A2	M01269	NURR1	2.291	898	9171363	chr13	110960528	7
NM_001901	CTGF	MA0095	YY1	3.2	-744	16070496	chr6	132273262	6
NM_001901	CTGF	M00498	STAT4	3.507	-669	1370630	chr6	132273187	8
NM_001901	CTGF	M00704	TEF-1	4.446	-163	2912260	chr6	132272675	6
NM_001901	CTGF	M01207	ETS2	4.347	-105	8363669	chr6	132272623	7
NM_001901	CTGF	M00704	TEF-1	4.308	-98	2912261	chr6	132272610	6
NM_001901	CTGF	M01305	TEF	2.033	-90	10839156	chr6	132272608	12
NM_001901	CTGF	M00704	TEF-1	4.308	-89	2912262	chr6	132272601	6
NM_001901	CTGF	M00054	NF-kappaB	1.591	-79	101353	chr6	132272597	10
NM_001901	CTGF	M00053	c-Rel	1.206	-79	95270	chr6	132272597	10
NM_001901	CTGF	M00687	alpha-CP1	1.458	-45	2260726	chr6	132272563	11
NM_001901	CTGF	M00252	TATA	2.996	-27	587144	chr6	132272530	15
NM_001901	CTGF	M01287	Neuro D	2.38	715	10658634	chr6	132271803	6
NM_001901	CTGF	M01287	Neuro D	2.38	709	10658635	chr6	132271803	6
NM_001901	CTGF	M00644	LBP-1	2.744	709	1991000	chr6	132271802	7
NM_001901	CTGF	M00658	PU.1	3.053	828	2149939	chr6	132271690	8
NM_001953	ECGF1	M00765	COUP direct repeat 1	1.086	-598	3904266	chr22	50969112	13
NM_001953	ECGF1	M01258	GABP	1.169	-464	8956385	chr22	50968978	12
NM_001953	ECGF1	M00497	STAT3	2.216	-16	1243390	chr22	50968522	8
NM_001954	DDR1	M01207	ETS2	3.708	-925	8352315	chr6	30850935	7
NM_001954	DDR1	M01207	ETS2	2.484	-786	8352316	chr6	30851074	7
NM_001954	DDR1	M00644	LBP-1	2.218	-100	1984144	chr6	30851753	7
NM_001954	DDR1	M01287	Neuro D	1.788	-106	10629988	chr6	30851754	6
NM_001954	DDR1	M01287	Neuro D	1.788	-100	10629989	chr6	30851754	6
NM_001955	EDN1	M00704	TEF-1	3.51	-908	2882577	chr6	12289614	6
NM_001955	EDN1	M00704	TEF-1	3.497	-883	2882576	chr6	12289639	6
NM_001955	EDN1	M01207	ETS2	3.116	-485	8350111	chr6	12290036	7
NM_001955	EDN1	M00704	TEF-1	2.735	-405	2882578	chr6	12290117	6
NM_001955	EDN1	M01153	PXR (PXR:RXR)	3.971	-233	7379541	chr6	12290287	8
NM_001955	EDN1	MA0119	TLX1::NFIC	1.504	-228	16283531	chr6	12290300	14
NM_001955	EDN1	M01196	CTF1	1.448	-228	8047901	chr6	12290300	14
NM_001955	EDN1	M00498	STAT4	4.608	-92	1364785	chr6	12290436	8
NM_001955	EDN1	M01269	NURR1	4.013	-76	9294428	chr6	12290452	7
NM_001955	EDN1	M00704	TEF-1	3.255	828	2882582	chr6	12291350	6
NM_002011	FGFR4	M00704	TEF-1	1.897	-415	2878284	chr5	176513499	6
NM_002011	FGFR4	M00704	TEF-1	2.253	1	2878283	chr5	176513915	6
NM_002011	FGFR4	M01709	MAFA	1.354	664	12249244	chr5	176514584	7
NM_002019	FLT1	M00977	EBF	2.069	-675	5733930	chr13	29069929	11
NM_002019	FLT1	M00498	STAT4	3.299	-316	1284581	chr13	29069573	8
NM_002019	FLT1	M00039	CREB	3.939	-73	68302	chr13	29069338	8
NM_002019	FLT1	M00039	CREB	3.939	-81	68303	chr13	29069338	8
NM_002019	FLT1	M00917	CREB	2.173	-84	5413988	chr13	29069338	11
NM_002019	FLT1	M00691	ATF1	3.158	-84	2311526	chr13	29069338	11
NM_002019	FLT1	M00338	ATF	2.487	-72	644221	chr13	29069337	12
NM_002019	FLT1	M00916	CREB	1.626	-71	5411411	chr13	29069336	14
NM_002019	FLT1	M00338	ATF	2.482	-82	645567	chr13	29069335	12
NM_002019	FLT1	M00917	CREB	2.178	-70	5412893	chr13	29069335	11
NM_002019	FLT1	M00916	CREB	1.628	-83	5411109	chr13	29069334	14
NM_002019	FLT1	M01287	Neuro D	1.655	646	10044719	chr13	29068619	6
NM_002019	FLT1	M01287	Neuro D	1.655	640	10044720	chr13	29068619	6
NM_002019	FLT1	M00704	TEF-1	1.449	728	2455076	chr13	29068537	6
NM_002046	GAPDH	M00704	TEF-1	2.148	-904	2423930	chr12	6642752	6
NM_002046	GAPDH	M01131	SOX10	2.293	-843	7148225	chr12	6642813	7
NM_002046	GAPDH	MA0095	YY1	2.062	-814	15782665	chr12	6642842	6
NM_002046	GAPDH	M01268	FXR	3.037	-696	9016348	chr12	6642953	7
NM_002046	GAPDH	M00191	ER	1.304	-713	305872	chr12	6642943	19
NM_002046	GAPDH	MA0258	ESR2	1.409	-694	17299666	chr12	6642944	18
NM_002046	GAPDH	M00960	PR, GR	1.903	308	5586576	chr12	6643954	10
NM_002046	GAPDH	M01721	PUR1	2.409	464	12973391	chr12	6644120	9
NM_002046	GAPDH	M01132	SF1	2.238	505	7336370	chr12	6644152	9
NM_002046	GAPDH	M00727	SF1	2.572	505	3241300	chr12	6644153	8
NM_002046	GAPDH	M01589	ERR2 (ESRRB)	1.996	496	11473035	chr12	6644152	12
NM_002046	GAPDH	M01248	Dax1	1.021	491	8934212	chr12	6644147	20
NM_002046	GAPDH	MA0095	YY1	1.964	570	15782667	chr12	6644226	6
NM_002046	GAPDH	M00425	E2F	3.196	674	811869	chr12	6644330	8
NM_002046	GAPDH	M00516	E2F	1.081	674	1525493	chr12	6644330	12
NM_002046	GAPDH	M00539	Arnt	1.358	685	1555401	chr12	6644341	20
NM_002046	GAPDH	M00539	Arnt	1.358	705	1555402	chr12	6644341	20
NM_002046	GAPDH	M00793	YY1	1.853	804	4136380	chr12	6644460	9
NM_002087	GRN	M00973	E2A	2.287	-1000	5687044	chr17	42421490	8
NM_002087	GRN	M00704	TEF-1	1.926	-947	2548937	chr17	42421543	6
NM_002087	GRN	M01709	MAFA	1.515	-808	12140019	chr17	42421675	7
NM_002087	GRN	M01131	SOX10	1.853	-775	7230803	chr17	42421715	7
NM_002087	GRN	M01287	Neuro D	2.87	-72	10178704	chr17	42422418	6
NM_002087	GRN	M01287	Neuro D	2.87	-66	10178705	chr17	42422418	6
NM_002087	GRN	M00644	LBP-1	3.035	-72	1870354	chr17	42422418	7
NM_002087	GRN	M01709	MAFA	2.878	-57	12140020	chr17	42422426	7
NM_002087	GRN	M00658	PU.1	3.244	4	2081908	chr17	42422494	8
NM_002087	GRN	M00704	TEF-1	2.844	436	2548939	chr17	42422920	6
NM_002087	GRN	M00658	PU.1	3.156	676	2081910	chr17	42423158	8
NM_002087	GRN	LM2_CTCF	CTCF	1.858	811	19380	chr17	42423282	19
NM_002087	GRN	MA0139	CTCF	1.51	811	17275067	chr17	42423282	19
NM_002087	GRN	M01259	CTCF	1.278	814	8962503	chr17	42423284	20
NM_002089	CXCL2	M00704	TEF-1	1.678	-845	2806111	chr4	74965842	6
NM_002089	CXCL2	M01269	NURR1	1.999	-821	9273594	chr4	74965811	7
NM_002089	CXCL2	M01207	ETS2	1.598	-467	8315994	chr4	74965464	7
NM_002089	CXCL2	MA0095	YY1	1.463	-35	16013067	chr4	74965026	6
NM_002089	CXCL2	M00921	GR	2.313	831	5479740	chr4	74964158	8
NM_002133	HMOX1	M00704	TEF-1	1.188	-783	2671529	chr22	35776270	6
NM_002133	HMOX1	M01709	MAFA	1.642	-477	12183329	chr22	35776582	7
NM_002133	HMOX1	M00498	STAT4	1.842	-250	1323450	chr22	35776809	8
NM_002133	HMOX1	M01287	Neuro D	2.742	-37	10364896	chr22	35777022	6
NM_002133	HMOX1	M01287	Neuro D	2.742	-31	10364897	chr22	35777022	6
NM_002133	HMOX1	MA0093	USF1	2.421	-19	15737182	chr22	35777040	7
NM_002133	HMOX1	M01034	Ebox	2.221	-20	6847622	chr22	35777039	10
NM_002133	HMOX1	M00236	Arnt	1.466	-8	413720	chr22	35777035	16
NM_002133	HMOX1	M00615	c-Myc:Max	1.815	-26	1556841	chr22	35777033	20
NM_002133	HMOX1	M00615	c-Myc:Max	1.815	-6	1556842	chr22	35777033	20
NM_002133	HMOX1	M01709	MAFA	1.526	451	12183330	chr22	35777503	7
NM_002176	IFNB1	M01709	MAFA	2.666	-851	12288428	chr9	21078794	7
NM_002176	IFNB1	M00772	IRF	2.387	-61	3917419	chr9	21078004	15
NM_002176	IFNB1	M00053	c-Rel	1.161	-64	96299	chr9	21077997	10
NM_002176	IFNB1	M00054	NF-kappaB	2.398	-64	101053	chr9	21077997	10
NM_002176	IFNB1	M01224	P50:RELA-P65	3.555	-54	8454238	chr9	21077997	12
NM_002210	ITGAV	M00498	STAT4	2.062	-531	1333193	chr2	187454250	8
NM_002210	ITGAV	M00704	TEF-1	2.247	-509	2723119	chr2	187454280	6
NM_002210	ITGAV	M01100	LRF	2.213	-208	6879408	chr2	187454572	9
NM_002210	ITGAV	M01153	PXR (PXR:RXR)	2.02	637	7371307	chr2	187455418	8
NM_002210	ITGAV	M01308	SOX4	2.21	751	10888257	chr2	187455540	8
NM_002211	ITGB1	MA0119	TLX1::NFIC	1.001	-880	16290912	chr10	33248159	14
NM_002211	ITGB1	M01721	PUR1	1.853	-160	12966490	chr10	33247453	9
NM_002211	ITGB1	M01131	SOX10	1.37	-121	7107776	chr10	33247407	7
NM_002211	ITGB1	M01207	ETS2	1.788	-105	8080904	chr10	33247391	7
NM_002211	ITGB1	M00704	TEF-1	1.652	-47	2361466	chr10	33247334	6
NM_002253	KDR	M01207	ETS2	2.351	-911	8314718	chr4	55992673	7
NM_002253	KDR	M01287	Neuro D	1.785	-884	10533185	chr4	55992646	6
NM_002253	KDR	M01287	Neuro D	1.785	-890	10533186	chr4	55992646	6
NM_002253	KDR	M00644	LBP-1	1.835	-890	1961129	chr4	55992645	7
NM_002253	KDR	M00644	LBP-1	2.268	-781	1961128	chr4	55992543	7
NM_002253	KDR	M01287	Neuro D	2.081	-781	10533184	chr4	55992543	6
NM_002253	KDR	M01287	Neuro D	2.081	-787	10533187	chr4	55992543	6
NM_002253	KDR	M00927	AP-4	1.96	-779	5562075	chr4	55992541	9
NM_002253	KDR	M00704	TEF-1	1.207	-610	2802594	chr4	55992366	6
NM_002253	KDR	MA0095	YY1	1.825	-383	16011423	chr4	55992145	6
NM_002253	KDR	M00468	AP-2rep	2.04	503	934816	chr4	55991252	7
NM_002253	KDR	M00500	STAT6	3.224	679	1499841	chr4	55991083	8
NM_002447	MST1R	M01269	NURR1	2.041	-900	9258337	chr3	49942206	7
NM_002447	MST1R	M00921	GR	2.004	-392	5471516	chr3	49941690	8
NM_002502	NFKB2	M01287	Neuro D	2.882	-495	9937455	chr10	104154930	6
NM_002502	NFKB2	M01287	Neuro D	2.882	-501	9937454	chr10	104154930	6
NM_002502	NFKB2	M00644	LBP-1	2.904	-501	1807910	chr10	104154930	7
NM_002502	NFKB2	M00704	TEF-1	3.672	-336	2378177	chr10	104155095	6
NM_002502	NFKB2	M00053	c-Rel	1.251	-326	95181	chr10	104155095	10
NM_002502	NFKB2	M00054	NF-kappaB	1.468	-326	101260	chr10	104155095	10
NM_002502	NFKB2	M00497	STAT3	2.703	-144	1219519	chr10	104155287	8
NM_002502	NFKB2	M00924	AP-1	1.854	314	5518223	chr10	104155733	12
NM_002502	NFKB2	M01287	Neuro D	4.065	771	9937456	chr10	104156202	6
NM_002502	NFKB2	M01287	Neuro D	4.065	777	9937457	chr10	104156202	6
NM_002502	NFKB2	MA0095	YY1	3.6	782	15753858	chr10	104156207	6
NM_002502	NFKB2	M00704	TEF-1	3.087	839	2378178	chr10	104156270	6
NM_002502	NFKB2	M01709	MAFA	2.679	945	12081544	chr10	104156369	7
NM_002600	PDE4B	M00468	AP-2rep	2.631	-971	905555	chr1	66257877	7
NM_002600	PDE4B	M01131	SOX10	2.24	-891	7265454	chr1	66257964	7
NM_002600	PDE4B	M00184	MyoD	1.72	-449	291878	chr1	66258396	10
NM_002600	PDE4B	M01488	Meis2	1.321	-448	11459654	chr1	66258391	16
NM_002600	PDE4B	M01419	Meis1	1.177	-448	11251463	chr1	66258391	16
NM_002600	PDE4B	M01709	MAFA	2.54	-445	12160187	chr1	66258410	7
NM_002600	PDE4B	M00704	TEF-1	2.438	190	2603516	chr1	66259045	6
NM_002600	PDE4B	M00498	STAT4	2.873	255	1311108	chr1	66259102	8
NM_002600	PDE4B	M01207	ETS2	2.041	718	8214759	chr1	66259573	7
NM_002609	PDGFRB	M00704	TEF-1	1.176	-767	2870272	chr5	149536189	6
NM_002609	PDGFRB	M00174	AP-1	1.358	-298	278489	chr5	149535709	11
NM_002609	PDGFRB	M00188	AP-1	1.864	-298	303120	chr5	149535709	11
NM_002609	PDGFRB	MA0150	NFE2L2	1.43	-297	17289068	chr5	149535708	11
NM_002609	PDGFRB	M00037	NF-E2	2.282	-286	62995	chr5	149535708	11
NM_002609	PDGFRB	M01709	MAFA	2.452	-292	12246554	chr5	149535707	7
NM_002609	PDGFRB	M00644	LBP-1	2.616	-282	1978326	chr5	149535704	7
NM_002609	PDGFRB	M01287	Neuro D	2.08	-282	10606869	chr5	149535704	6
NM_002609	PDGFRB	M01287	Neuro D	2.08	-288	10606870	chr5	149535704	6
NM_002609	PDGFRB	M00927	AP-4	2.128	-280	5562943	chr5	149535702	9
NM_002609	PDGFRB	M01287	Neuro D	2.664	-82	10606868	chr5	149535504	6
NM_002609	PDGFRB	M01287	Neuro D	2.664	-88	10606871	chr5	149535504	6
NM_002609	PDGFRB	M00775	NF-Y	2.635	-86	3923101	chr5	149535495	13
NM_002609	PDGFRB	M00287	NF-Y	2.184	-85	621712	chr5	149535491	16
NM_002609	PDGFRB	MA0095	YY1	2.686	448	16046653	chr5	149534968	6
NM_002609	PDGFRB	M01709	MAFA	2.966	452	12246553	chr5	149534963	7
NM_002609	PDGFRB	M00280	RFX1	1.361	920	602381	chr5	149534485	17
NM_002661	PLCG2	M01287	Neuro D	1.804	627	10156987	chr16	81813550	6
NM_002661	PLCG2	M01287	Neuro D	1.804	621	10156984	chr16	81813550	6
NM_002661	PLCG2	M00644	LBP-1	1.573	627	1864258	chr16	81813549	7
NM_002673	PLXNB1	MA0095	YY1	2.314	-703	15982547	chr3	48471575	6
NM_002673	PLXNB1	M01153	PXR (PXR:RXR)	1.668	-553	7372711	chr3	48471417	8
NM_002673	PLXNB1	M00704	TEF-1	1.74	-123	2751105	chr3	48470989	6
NM_002673	PLXNB1	M00497	STAT3	2.326	556	1248267	chr3	48470308	8
NM_002673	PLXNB1	M00500	STAT6	2.493	857	1496362	chr3	48470015	8
NM_002673	PLXNB1	M00704	TEF-1	1.664	920	2751103	chr3	48469946	6
NM_002746	MAPK3	M00073	deltaEF1	1.709	276	152939	chr16	30134354	11
NM_002746	MAPK3	M01100	LRF	2.484	428	6876678	chr16	30134202	9
NM_002746	MAPK3	M01721	PUR1	3.073	711	12981692	chr16	30133910	9
NM_002746	MAPK3	M00141	Lyf-1	2.155	784	224130	chr16	30133837	9
NM_002763	PROX1	M01287	Neuro D	1.811	-987	10309281	chr1	214160872	6
NM_002763	PROX1	M01287	Neuro D	1.811	-981	10309282	chr1	214160872	6
NM_002763	PROX1	M01207	ETS2	2.303	-601	8230508	chr1	214161258	7
NM_002763	PROX1	M01287	Neuro D	2.5	-587	10309284	chr1	214161272	6
NM_002763	PROX1	M01287	Neuro D	2.5	-581	10309287	chr1	214161272	6
NM_002763	PROX1	M01287	Neuro D	2.034	-545	10309285	chr1	214161314	6
NM_002763	PROX1	M01287	Neuro D	2.034	-539	10309286	chr1	214161314	6
NM_002763	PROX1	M00468	AP-2rep	2.022	-46	909996	chr1	214161806	7
NM_002763	PROX1	M01131	SOX10	3.915	513	7286819	chr1	214162372	7
NM_002763	PROX1	M00795	Octamer	2.551	566	4139444	chr1	214162425	11
NM_002763	PROX1	M00342	2001-10-01	2.519	577	651684	chr1	214162426	10
NM_002763	PROX1	M00210	OCT-x	2.145	565	346553	chr1	214162424	13
NM_002763	PROX1	M00195	2001-10-01	1.833	580	318168	chr1	214162424	15
NM_002763	PROX1	M00498	STAT4	2.669	700	1317209	chr1	214162551	8
NM_002763	PROX1	MA0095	YY1	2.218	931	15912652	chr1	214162790	6
NM_002908	REL	MA0101	REL	2.052	-90	16261270	chr2	61108661	10
NM_002908	REL	M00053	c-Rel	2.052	-90	96120	chr2	61108661	10
NM_002908	REL	M00054	NF-kappaB	2.024	-90	100863	chr2	61108661	10
NM_002908	REL	MA0101	REL	2.058	-79	16258993	chr2	61108662	10
NM_002908	REL	M01239	RelB:p52 (NF-kappaB)	1.918	-79	8888632	chr2	61108662	10
NM_002908	REL	M00052	NF-kappaB (p65)	2.424	-79	85312	chr2	61108662	10
NM_002908	REL	M00054	NF-kappaB	2.027	-79	98392	chr2	61108662	10
NM_002908	REL	MA0107	RELA	2.43	-79	16266482	chr2	61108662	10
NM_002908	REL	M00053	c-Rel	2.058	-79	93844	chr2	61108662	10
NM_002908	REL	M00774	NF-kappaB	1.236	-94	3919610	chr2	61108657	16
NM_002908	REL	M00774	NF-kappaB	1.309	-75	3922183	chr2	61108660	16
NM_002908	REL	M00774	NF-kappaB	1.308	-74	3922653	chr2	61108661	16
NM_002908	REL	M01721	PUR1	2.722	-12	13002535	chr2	61108730	9
NM_002908	REL	M00704	TEF-1	2.804	579	2691981	chr2	61109330	6
NM_002982	CCL2	M00704	TEF-1	3.402	-928	2546173	chr17	32581367	6
NM_002982	CCL2	M00468	AP-2rep	2.122	-788	894256	chr17	32581500	7
NM_002982	CCL2	M01131	SOX10	2.632	-558	7229211	chr17	32581737	7
NM_002982	CCL2	M01207	ETS2	3.456	-401	8179214	chr17	32581894	7
NM_002982	CCL2	M00704	TEF-1	3.287	-379	2546174	chr17	32581916	6
NM_002982	CCL2	M01709	MAFA	2.335	-193	12139036	chr17	32582102	7
NM_002982	CCL2	M00678	Tel-2	2.563	-143	2253294	chr17	32582152	10
NM_002982	CCL2	M01207	ETS2	4.098	-140	8179215	chr17	32582155	7
NM_002982	CCL2	M01212	STAT1:STAT1	1.153	-128	8440685	chr17	32582154	13
NM_002982	CCL2	M01260	STAT1	1.405	-127	8970043	chr17	32582146	22
NM_002982	CCL2	MA0137	STAT1	1.78	-127	17261646	chr17	32582153	15
NM_002982	CCL2	M00498	STAT4	3.755	-127	1301577	chr17	32582160	8
NM_002982	CCL2	MA0137	STAT1	1.783	-142	17260167	chr17	32582153	15
NM_002982	CCL2	M01260	STAT1	1.396	-142	8972554	chr17	32582153	22
NM_002982	CCL2	M01709	MAFA	4.083	-108	12139037	chr17	32582187	7
NM_002982	CCL2	M01287	Neuro D	2.743	302	10173796	chr17	32582597	6
NM_002982	CCL2	M01287	Neuro D	2.743	308	10173803	chr17	32582597	6
NM_002982	CCL2	M00644	LBP-1	2.629	302	1869053	chr17	32582597	7
NM_002982	CCL2	M01287	Neuro D	2.628	336	10173797	chr17	32582631	6
NM_002982	CCL2	M01287	Neuro D	2.628	342	10173802	chr17	32582631	6
NM_002982	CCL2	M01287	Neuro D	1.979	408	10173798	chr17	32582703	6
NM_002982	CCL2	M01287	Neuro D	1.979	414	10173801	chr17	32582703	6
NM_002982	CCL2	M00644	LBP-1	2.147	408	1869054	chr17	32582703	7
NM_002982	CCL2	M01287	Neuro D	1.823	624	10173799	chr17	32582919	6
NM_002982	CCL2	M01287	Neuro D	1.823	630	10173800	chr17	32582919	6
NM_002982	CCL2	M01131	SOX10	2.063	832	7229214	chr17	32583127	7
NM_002982	CCL2	M01131	SOX10	2.503	925	7229215	chr17	32583220	7
NM_002985	CCL5	M00704	TEF-1	1.925	-563	2546668	chr17	34207940	6
NM_002985	CCL5	M01207	ETS2	3.225	-284	8179538	chr17	34207654	7
NM_002985	CCL5	M01709	MAFA	2.238	-233	12139225	chr17	34207603	7
NM_002985	CCL5	M00052	NF-kappaB (p65)	2.156	-44	86093	chr17	34207421	10
NM_002985	CCL5	M00053	c-Rel	1.277	-44	94706	chr17	34207421	10
NM_002985	CCL5	MA0107	RELA	2.554	-44	16267172	chr17	34207421	10
NM_002985	CCL5	M01033	HNF4	3.806	-29	6605206	chr17	34207406	6
NM_002985	CCL5	M01709	MAFA	2.738	488	12139224	chr17	34206882	7
NM_002985	CCL5	M01207	ETS2	2.074	527	8179537	chr17	34206843	7
NM_003005	SELP	M01131	SOX10	2.225	-243	7279170	chr1	169599613	7
NM_003005	SELP	M00704	TEF-1	2.836	-49	2623643	chr1	169599420	6
NM_003005	SELP	MA0095	YY1	1.768	290	15905892	chr1	169599081	6
NM_003005	SELP	M01287	Neuro D	1.922	385	10293858	chr1	169598992	6
NM_003005	SELP	M01287	Neuro D	1.922	379	10293859	chr1	169598992	6
NM_003005	SELP	M00644	LBP-1	1.968	385	1900829	chr1	169598992	7
NM_003005	SELP	M00644	LBP-1	1.968	379	1900830	chr1	169598991	7
NM_003005	SELP	M00217	USF	1.308	909	364198	chr1	169598468	8
NM_003062	SLIT3	M00704	TEF-1	3.436	-984	2876197	chr5	168729117	6
NM_003062	SLIT3	MA0095	YY1	2.152	-657	16050002	chr5	168728784	6
NM_003062	SLIT3	M01268	FXR	2.319	-571	9102813	chr5	168728704	7
NM_003062	SLIT3	M00687	alpha-CP1	1.311	-95	2260324	chr5	168728217	11
NM_003062	SLIT3	M00287	NF-Y	1.968	-97	621304	chr5	168728214	16
NM_003062	SLIT3	M01596	GLI3	2.28	654	11486182	chr5	168727479	11
NM_003062	SLIT3	M01100	LRF	2.366	677	6880242	chr5	168727456	9
NM_003062	SLIT3	M01207	ETS2	2.057	735	8346389	chr5	168727391	7
NM_003234	TFRC	MA0095	YY1	2.49	-641	16004536	chr3	195809602	6
NM_003234	TFRC	M00704	TEF-1	2.246	-403	2790220	chr3	195809364	6
NM_003234	TFRC	M01269	NURR1	2.301	-187	9269310	chr3	195809141	7
NM_003234	TFRC	M01207	ETS2	3.238	-73	8308905	chr3	195809034	7
NM_003234	TFRC	M01208	FLI1	1.903	-80	8430600	chr3	195809030	11
NM_003234	TFRC	M00644	LBP-1	2.384	512	1957369	chr3	195808449	7
NM_003234	TFRC	M01287	Neuro D	2.314	512	10517920	chr3	195808449	6
NM_003234	TFRC	M01287	Neuro D	2.314	506	10517921	chr3	195808449	6
NM_003234	TFRC	M00644	LBP-1	2.491	506	1957370	chr3	195808448	7
NM_003234	TFRC	M01154	c-Myc	1.431	532	7389095	chr3	195808417	12
NM_003234	TFRC	M01207	ETS2	3.095	555	8308904	chr3	195808406	7
NM_003234	TFRC	M01268	FXR	3.618	591	9088211	chr3	195808370	7
NM_003234	TFRC	M00727	SF1	3.385	585	3246274	chr3	195808368	8
NM_003234	TFRC	M01217	NUR77	1.134	584	8447530	chr3	195808367	10
NM_003234	TFRC	M01132	SF1	2.979	585	7335239	chr3	195808367	9
NM_003234	TFRC	M01589	ERR2 (ESRRB)	2.965	594	11472789	chr3	195808367	12
NM_003234	TFRC	M01248	Dax1	1.293	599	8934158	chr3	195808362	20
NM_003236	TGFA	M01287	Neuro D	2.478	-687	10399267	chr2	70781792	6
NM_003236	TGFA	M01287	Neuro D	2.478	-693	10399268	chr2	70781792	6
NM_003236	TGFA	M00500	STAT6	2.46	-422	1492354	chr2	70781519	8
NM_003236	TGFA	M01207	ETS2	3.505	-219	8263491	chr2	70781317	7
NM_003236	TGFA	M00771	Ets	1.141	-224	3915348	chr2	70781317	12
NM_003236	TGFA	M00531	NERF1a	1.006	-209	1543605	chr2	70781314	18
NM_003236	TGFA	M01287	Neuro D	1.829	-34	10399266	chr2	70781139	6
NM_003236	TGFA	M01287	Neuro D	1.829	-40	10399269	chr2	70781139	6
NM_003236	TGFA	M01131	SOX10	2.692	419	7325523	chr2	70780686	7
NM_003236	TGFA	M00497	STAT3	2.959	444	1244764	chr2	70780653	8
NM_003236	TGFA	M00644	LBP-1	2.74	542	1928303	chr2	70780563	7
NM_003236	TGFA	M01287	Neuro D	2.418	542	10399263	chr2	70780563	6
NM_003236	TGFA	M01287	Neuro D	2.418	536	10399264	chr2	70780563	6
NM_003246	THBS1	M00644	LBP-1	2.146	-779	1850173	chr15	39872493	7
NM_003246	THBS1	M01287	Neuro D	1.479	-785	10102920	chr15	39872494	6
NM_003246	THBS1	M01287	Neuro D	1.479	-779	10102921	chr15	39872494	6
NM_003246	THBS1	MA0139	CTCF	1.021	-729	17277390	chr15	39872531	19
NM_003246	THBS1	MA0095	YY1	2.322	-396	15827059	chr15	39872883	6
NM_003246	THBS1	M00704	TEF-1	2.397	-377	2502566	chr15	39872896	6
NM_003246	THBS1	M01207	ETS2	3.585	-87	8153110	chr15	39873192	7
NM_003246	THBS1	M00287	NF-Y	1.299	-56	621571	chr15	39873207	16
NM_003246	THBS1	M00704	TEF-1	3.7	-46	2502565	chr15	39873233	6
NM_003246	THBS1	M01305	TEF	2.312	-38	10838756	chr15	39873229	12
NM_003246	THBS1	M00412	AREB6	2.025	157	767446	chr15	39873423	13
NM_003246	THBS1	MA0095	YY1	2.2	318	15827060	chr15	39873597	6
NM_003246	THBS1	M00498	STAT4	2.802	370	1293935	chr15	39873649	8
NM_003246	THBS1	M01207	ETS2	3.107	737	8153112	chr15	39874016	7
NM_003246	THBS1	M00704	TEF-1	3.156	844	2502568	chr15	39874117	6
NM_003246	THBS1	M00073	deltaEF1	1.451	852	154742	chr15	39874120	11
NM_003247	THBS2	M00500	STAT6	2.53	-58	1507058	chr6	169654187	8
NM_003247	THBS2	M00704	TEF-1	3.125	99	2922114	chr6	169654038	6
NM_003247	THBS2	M00704	TEF-1	3.125	105	2922115	chr6	169654026	6
NM_003247	THBS2	M00217	USF	1.147	523	369181	chr6	169653614	8
NM_003255	TIMP2	M01207	ETS2	1.413	-835	8186708	chr17	76922307	7
NM_003255	TIMP2	M01269	NURR1	1.738	-256	9198350	chr17	76921728	7
NM_003255	TIMP2	M00497	STAT3	2.012	-168	1233375	chr17	76921640	8
NM_003255	TIMP2	M01207	ETS2	2.227	818	8186707	chr17	76920654	7
NM_003255	TIMP2	M00973	E2A	2.203	994	5688286	chr17	76920478	8
NM_003377	VEGFB	M01207	ETS2	3.65	-896	8103552	chr11	64001362	7
NM_003377	VEGFB	M01721	PUR1	2.951	472	12970822	chr11	64002737	9
NM_003377	VEGFB	M00644	LBP-1	3.262	975	1817394	chr11	64003233	7
NM_003377	VEGFB	M01287	Neuro D	3.09	969	9973718	chr11	64003234	6
NM_003377	VEGFB	M01287	Neuro D	3.09	975	9973719	chr11	64003234	6
NM_003377	VEGFB	M00644	LBP-1	3.285	969	1817393	chr11	64003234	7
NM_003573	LTBP4	M01269	NURR1	1.403	-589	9206484	chr19	41098482	7
NM_003573	LTBP4	M00704	TEF-1	2.311	-422	2583965	chr19	41098649	6
NM_003573	LTBP4	M01153	PXR (PXR:RXR)	1.136	-226	7363746	chr19	41098845	8
NM_003573	LTBP4	M00704	TEF-1	2.258	-170	2583966	chr19	41098901	6
NM_003573	LTBP4	M00498	STAT4	2.332	-118	1308143	chr19	41098945	8
NM_003573	LTBP4	M00498	STAT4	2.242	449	1308145	chr19	41099512	8
NM_003573	LTBP4	M00498	STAT4	2.311	486	1308144	chr19	41099549	8
NM_003639	IKBKG	M01709	MAFA	3.596	-104	12304498	chrX	153775950	7
NM_003768	PEA15	M00704	TEF-1	1.875	-999	2620880	chr1	160174125	6
NM_003768	PEA15	M01207	ETS2	1.294	-844	8223108	chr1	160174273	7
NM_003768	PEA15	M00054	NF-kappaB	2.826	-688	98883	chr1	160174426	10
NM_003768	PEA15	M00053	c-Rel	2.054	-688	93173	chr1	160174426	10
NM_003768	PEA15	MA0101	REL	2.054	-688	16258322	chr1	160174426	10
NM_003768	PEA15	MA0107	RELA	2.368	-688	16267675	chr1	160174426	10
NM_003768	PEA15	M00052	NF-kappaB (p65)	2.255	-688	86180	chr1	160174426	10
NM_003768	PEA15	M00774	NF-kappaB	1.376	-703	3920220	chr1	160174421	16
NM_003768	PEA15	M00208	NF-kappaB	1.726	-687	338143	chr1	160174425	12
NM_003768	PEA15	M00500	STAT6	2.818	-522	1485635	chr1	160174594	8
NM_003768	PEA15	M01131	SOX10	1.427	312	7277367	chr1	160175436	7
NM_003768	PEA15	M01287	Neuro D	2.193	951	10290445	chr1	160176069	6
NM_003768	PEA15	M01287	Neuro D	2.193	945	10290436	chr1	160176069	6
NM_003789	TRADD	M00644	LBP-1	2.589	-236	1862598	chr16	67194048	7
NM_003789	TRADD	M01287	Neuro D	2.122	-236	10150430	chr16	67194048	6
NM_003789	TRADD	M01287	Neuro D	2.122	-242	10150431	chr16	67194048	6
NM_003789	TRADD	M01207	ETS2	3.684	-183	8170750	chr16	67193988	7
NM_003789	TRADD	M01596	GLI3	1.592	89	11486485	chr16	67193712	11
NM_003789	TRADD	M01287	Neuro D	2.946	181	10150429	chr16	67193625	6
NM_003789	TRADD	M01287	Neuro D	2.946	187	10150428	chr16	67193625	6
NM_003789	TRADD	M00054	NF-kappaB	2.252	742	99117	chr16	67193060	10
NM_003789	TRADD	M00497	STAT3	3.356	744	1230879	chr16	67193060	8
NM_003804	RIPK1	M00704	TEF-1	1.527	-474	2879844	chr6	3076583	6
NM_003804	RIPK1	MA0095	YY1	2.452	302	16052713	chr6	3077353	6
NM_003804	RIPK1	M01287	Neuro D	1.69	361	10620526	chr6	3077418	6
NM_003804	RIPK1	M01287	Neuro D	1.69	367	10620527	chr6	3077418	6
NM_003804	RIPK1	M00704	TEF-1	1.975	542	2879846	chr6	3077593	6
NM_003804	RIPK1	M00500	STAT6	2.55	557	1504474	chr6	3077614	8
NM_003804	RIPK1	M00704	TEF-1	1.677	728	2879845	chr6	3077779	6
NM_003804	RIPK1	M00217	USF	1.916	874	368580	chr6	3077923	8
NM_003805	CRADD	M00500	STAT6	1.573	-945	1469027	chr12	94070205	8
NM_003805	CRADD	M01207	ETS2	2.122	-684	8124931	chr12	94070466	7
NM_003805	CRADD	MA0095	YY1	2.103	-675	15793147	chr12	94070475	6
NM_003805	CRADD	M01207	ETS2	1.985	-670	8124932	chr12	94070480	7
NM_003805	CRADD	M01207	ETS2	3.836	-56	8124933	chr12	94071094	7
NM_003805	CRADD	M01207	ETS2	3.965	-19	8124934	chr12	94071131	7
NM_003805	CRADD	M00497	STAT3	2.703	167	1224378	chr12	94071317	8
NM_003805	CRADD	M00704	TEF-1	2.767	278	2444255	chr12	94071422	6
NM_003805	CRADD	M01207	ETS2	3.251	327	8124935	chr12	94071477	7
NM_003805	CRADD	M00500	STAT6	2.647	539	1469028	chr12	94071689	8
NM_003805	CRADD	M00704	TEF-1	2.822	752	2444254	chr12	94071902	6
NM_003805	CRADD	M01709	MAFA	2.474	878	12103984	chr12	94072021	7
NM_003806	HRK	MA0095	YY1	1.913	-747	15796682	chr12	117319973	6
NM_003806	HRK	M01131	SOX10	2.899	-720	7165818	chr12	117319952	7
NM_003806	HRK	M00644	LBP-1	1.56	492	1833469	chr12	117318740	7
NM_003806	HRK	M01287	Neuro D	1.322	492	10036747	chr12	117318740	6
NM_003806	HRK	M01287	Neuro D	1.322	486	10036748	chr12	117318740	6
NM_003821	RIPK2	M00704	TEF-1	2.083	-912	2979926	chr8	90769056	6
NM_003821	RIPK2	M00704	TEF-1	1.802	-739	2979925	chr8	90769229	6
NM_003821	RIPK2	M01207	ETS2	2.121	-437	8396399	chr8	90769537	7
NM_003821	RIPK2	MA0101	REL	1.687	-239	16256961	chr8	90769735	10
NM_003821	RIPK2	M00053	c-Rel	1.687	-239	91813	chr8	90769735	10
NM_003821	RIPK2	M00054	NF-kappaB	1.496	-239	99868	chr8	90769735	10
NM_003821	RIPK2	MA0107	RELA	1.284	-239	16268068	chr8	90769735	10
NM_003821	RIPK2	M00916	CREB	1.088	-20	5410719	chr8	90769940	14
NM_003821	RIPK2	M00704	TEF-1	2.41	712	2979928	chr8	90770680	6
NM_003921	BCL10	M01020	TBX5	1.975	-223	6026703	chr1	85742800	10
NM_003921	BCL10	M01287	Neuro D	1.904	619	10274760	chr1	85741962	6
NM_003921	BCL10	M00644	LBP-1	2.228	625	1896057	chr1	85741962	7
NM_003921	BCL10	M01287	Neuro D	1.904	625	10274759	chr1	85741962	6
NM_003998	NFKB1	M01287	Neuro D	1.863	-428	10543371	chr4	103422057	6
NM_003998	NFKB1	M01287	Neuro D	1.863	-422	10543372	chr4	103422057	6
NM_003998	NFKB1	M00644	LBP-1	2.016	-428	1963435	chr4	103422057	7
NM_003998	NFKB1	M01207	ETS2	1.799	-310	8318708	chr4	103422175	7
NM_003998	NFKB1	M00497	STAT3	1.73	-301	1251542	chr4	103422184	8
NM_003998	NFKB1	M00497	STAT3	1.947	-110	1251543	chr4	103422375	8
NM_003998	NFKB1	M00701	SMAD3	1.158	-49	2351938	chr4	103422436	9
NM_003998	NFKB1	M00704	TEF-1	2.07	566	2813067	chr4	103423045	6
NM_004048	B2M	M01131	SOX10	3.309	-965	7202304	chr15	45002719	7
NM_004048	B2M	M01308	SOX4	2.257	-887	10865632	chr15	45002789	8
NM_004048	B2M	M00772	IRF	2.538	-99	3917880	chr15	45003570	15
NM_004048	B2M	M00772	IRF	2.534	-93	3918237	chr15	45003576	15
NM_004048	B2M	M00053	c-Rel	1.732	-85	93107	chr15	45003589	10
NM_004048	B2M	M00054	NF-kappaB	2.547	-85	98818	chr15	45003589	10
NM_004048	B2M	MA0107	RELA	1.913	-85	16267609	chr15	45003589	10
NM_004048	B2M	MA0101	REL	1.732	-85	16258256	chr15	45003589	10
NM_004048	B2M	M00208	NF-kappaB	2.081	-84	337431	chr15	45003588	12
NM_004048	B2M	M00687	alpha-CP1	1.515	-11	2259314	chr15	45003662	11
NM_004048	B2M	M00287	NF-Y	2.216	-9	621137	chr15	45003659	16
NM_004048	B2M	M00658	PU.1	2.985	165	2072594	chr15	45003841	8
NM_004048	B2M	M01131	SOX10	2.981	399	7202305	chr15	45004076	7
NM_004048	B2M	M00644	LBP-1	3.91	491	1850758	chr15	45004168	7
NM_004048	B2M	M01287	Neuro D	3.671	485	10105104	chr15	45004169	6
NM_004048	B2M	M01287	Neuro D	3.671	491	10105105	chr15	45004169	6
NM_004049	BCL2A1	M01287	Neuro D	2.114	902	10120280	chr15	80262741	6
NM_004049	BCL2A1	M01287	Neuro D	2.114	896	10120281	chr15	80262741	6
NM_004050	BCL2L2	M01269	NURR1	2.844	-868	9171796	chr14	23775102	7
NM_004050	BCL2L2	M01268	FXR	2.576	-753	9025666	chr14	23775210	7
NM_004050	BCL2L2	M01131	SOX10	2.526	-402	7184356	chr14	23775561	7
NM_004050	BCL2L2	M01709	MAFA	2.74	-91	12114598	chr14	23775879	7
NM_004050	BCL2L2	M01207	ETS2	3.61	-76	8140586	chr14	23775894	7
NM_004050	BCL2L2	M01207	ETS2	4.124	255	8140587	chr14	23776218	7
NM_004050	BCL2L2	M01269	NURR1	2.747	259	9171797	chr14	23776229	7
NM_004050	BCL2L2	M01287	Neuro D	4.286	309	10069122	chr14	23776279	6
NM_004050	BCL2L2	M01287	Neuro D	4.286	315	10069123	chr14	23776279	6
NM_004050	BCL2L2	M00698	HEB	2.346	317	2332332	chr14	23776279	8
NM_004050	BCL2L2	M00176	AP-4	3.782	307	283569	chr14	23776277	10
NM_004050	BCL2L2	M01033	HNF4	3.903	326	6538910	chr14	23776296	6
NM_004050	BCL2L2	M01721	PUR1	3.931	326	12976568	chr14	23776296	9
NM_004050	BCL2L2	M01269	NURR1	3.654	387	9171798	chr14	23776357	7
NM_004050	BCL2L2	M00500	STAT6	3.618	389	1471193	chr14	23776359	8
NM_004050	BCL2L2	MA0095	YY1	4.398	504	15811839	chr14	23776474	6
NM_004050	BCL2L2	M00658	PU.1	3.064	661	2067574	chr14	23776623	8
NM_004050	BCL2L2	M00704	TEF-1	2.121	803	2477064	chr14	23776773	6
NM_004186	SEMA3F	M00693	E12	1.374	-823	2313844	chr3	50192013	11
NM_004186	SEMA3F	M01709	MAFA	2.648	-821	12210125	chr3	50192019	7
NM_004186	SEMA3F	M00704	TEF-1	1.648	-748	2751517	chr3	50192099	6
NM_004186	SEMA3F	M01709	MAFA	2.155	635	12210126	chr3	50193482	7
NM_004186	SEMA3F	M01287	Neuro D	2.511	702	10471442	chr3	50193549	6
NM_004186	SEMA3F	M01287	Neuro D	2.511	708	10471445	chr3	50193549	6
NM_004186	SEMA3F	M00644	LBP-1	2.647	702	1946285	chr3	50193549	7
NM_004186	SEMA3F	M00704	TEF-1	2.995	908	2751519	chr3	50193755	6
NM_004186	SEMA3F	M01100	LRF	2.373	959	6879654	chr3	50193797	9
NM_004186	SEMA3F	M00468	AP-2rep	2.088	963	928181	chr3	50193803	7
NM_004302	ACVR1B	MA0095	YY1	1.649	-435	15787625	chr12	52345009	6
NM_004302	ACVR1B	M01033	HNF4	3.572	796	6510797	chr12	52346246	6
NM_004331	BNIP3L	M00497	STAT3	2.861	-610	1260284	chr8	26239912	8
NM_004331	BNIP3L	M00500	STAT6	2.048	-426	1510255	chr8	26240096	8
NM_004331	BNIP3L	M01709	MAFA	2.438	-391	12277437	chr8	26240131	7
NM_004331	BNIP3L	M00704	TEF-1	2.982	-198	2965521	chr8	26240318	6
NM_004331	BNIP3L	M00468	AP-2rep	2.708	-172	955510	chr8	26240343	7
NM_004331	BNIP3L	MA0093	USF1	2.056	-17	15738041	chr8	26240498	7
NM_004331	BNIP3L	M00917	CREB	3.064	6	5412396	chr8	26240516	11
NM_004331	BNIP3L	M00039	CREB	3.754	3	69550	chr8	26240519	8
NM_004331	BNIP3L	M00691	ATF1	3.475	6	2311470	chr8	26240516	11
NM_004331	BNIP3L	M00039	CREB	3.754	5	69551	chr8	26240519	8
NM_004331	BNIP3L	M00916	CREB	1.879	7	5410988	chr8	26240515	14
NM_004331	BNIP3L	M00514	ATF4	1.477	7	1523280	chr8	26240517	12
NM_004331	BNIP3L	M00178	CREB	2.5	7	288306	chr8	26240517	12
NM_004331	BNIP3L	M00178	CREB	2.5	5	288305	chr8	26240517	12
NM_004331	BNIP3L	M00514	ATF4	1.477	5	1523279	chr8	26240517	12
NM_004331	BNIP3L	M00917	CREB	3.064	8	5412397	chr8	26240519	11
NM_004331	BNIP3L	M00691	ATF1	3.475	8	2311471	chr8	26240519	11
NM_004331	BNIP3L	M00513	ATF3	2.15	6	1521983	chr8	26240516	14
NM_004331	BNIP3L	M00513	ATF3	2.15	8	1521984	chr8	26240516	14
NM_004331	BNIP3L	M00017	ATF	1.971	8	51038	chr8	26240516	14
NM_004331	BNIP3L	M00017	ATF	1.971	6	51037	chr8	26240516	14
NM_004331	BNIP3L	M00916	CREB	1.879	5	5410987	chr8	26240517	14
NM_004331	BNIP3L	M00704	TEF-1	2.777	750	2965523	chr8	26241266	6
NM_004331	BNIP3L	M01308	SOX4	3.771	756	10915394	chr8	26241270	8
NM_004431	EPHA2	M01207	ETS2	3.436	-987	8205902	chr1	16483562	7
NM_004431	EPHA2	M01702	GLI1	1.37	-936	12051643	chr1	16483518	11
NM_004431	EPHA2	M01207	ETS2	3.263	-872	8205900	chr1	16483454	7
NM_004431	EPHA2	M01033	HNF4	3.569	-825	6656041	chr1	16483401	6
NM_004431	EPHA2	M00973	E2A	3.526	-815	5692993	chr1	16483397	8
NM_004431	EPHA2	M00973	E2A	3.526	-804	5692992	chr1	16483386	8
NM_004431	EPHA2	M01721	PUR1	3.016	-762	12991670	chr1	16483335	9
NM_004431	EPHA2	M01709	MAFA	2.296	-464	12155109	chr1	16483039	7
NM_004431	EPHA2	M00704	TEF-1	3.323	-49	2589788	chr1	16482631	6
NM_004431	EPHA2	M00039	CREB	2.936	-33	68759	chr1	16482607	8
NM_004431	EPHA2	M00917	CREB	2.892	-36	5412904	chr1	16482607	11
NM_004431	EPHA2	M00039	CREB	2.936	-25	68758	chr1	16482607	8
NM_004431	EPHA2	M00338	ATF	2.493	-24	644941	chr1	16482606	12
NM_004431	EPHA2	M00178	CREB	2.937	-23	287923	chr1	16482605	12
NM_004431	EPHA2	M00916	CREB	2.13	-23	5411779	chr1	16482605	14
NM_004431	EPHA2	M00179	ATF2	2.457	-23	289636	chr1	16482605	12
NM_004431	EPHA2	M00178	CREB	2.936	-35	287988	chr1	16482605	12
NM_004431	EPHA2	M00338	ATF	2.495	-34	644659	chr1	16482604	12
NM_004431	EPHA2	M00017	ATF	2.255	-36	51159	chr1	16482604	14
NM_004431	EPHA2	M00917	CREB	2.889	-22	5413344	chr1	16482604	11
NM_004431	EPHA2	M00017	ATF	2.247	-22	52344	chr1	16482604	14
NM_004431	EPHA2	M00513	ATF3	2.255	-36	1522699	chr1	16482604	14
NM_004431	EPHA2	M00513	ATF3	2.249	-22	1523222	chr1	16482604	14
NM_004431	EPHA2	M01721	PUR1	2.251	272	12991669	chr1	16482310	9
NM_004431	EPHA2	M01721	PUR1	2.349	404	12991668	chr1	16482178	9
NM_004431	EPHA2	M01268	FXR	2.603	614	9049382	chr1	16481968	7
NM_004431	EPHA2	M01207	ETS2	3.678	883	8205898	chr1	16481699	7
NM_004431	EPHA2	M00174	AP-1	2.143	909	276857	chr1	16481662	11
NM_004431	EPHA2	M00172	AP-1	2.553	909	270461	chr1	16481662	11
NM_004431	EPHA2	M00173	AP-1	2.947	909	272287	chr1	16481662	11
NM_004431	EPHA2	M00973	E2A	3.613	940	5692991	chr1	16481642	8
NM_004438	EPHA4	M01269	NURR1	2.28	-792	9252481	chr2	222437802	7
NM_004438	EPHA4	MA0095	YY1	2.26	-796	15971437	chr2	222437800	6
NM_004438	EPHA4	MA0095	YY1	2.238	175	15971436	chr2	222436829	6
NM_004438	EPHA4	M01033	HNF4	3.59	290	6776327	chr2	222436714	6
NM_004438	EPHA4	M01033	HNF4	3.856	323	6776326	chr2	222436687	6
NM_004438	EPHA4	M01269	NURR1	3.569	377	9252480	chr2	222436633	7
NM_004438	EPHA4	M01268	FXR	3.49	677	9077584	chr2	222436333	7
NM_004439	EPHA5	M00698	HEB	1.992	-909	2329167	chr4	66536562	8
NM_004439	EPHA5	M01153	PXR (PXR:RXR)	1.625	433	7375469	chr4	66535212	8
NM_004439	EPHA5	M01269	NURR1	3.294	520	9273257	chr4	66535126	7
NM_004439	EPHA5	M00704	TEF-1	2.482	671	2804636	chr4	66534976	6
NM_004439	EPHA5	M00468	AP-2rep	2.903	795	935003	chr4	66534851	7
NM_004439	EPHA5	M01287	Neuro D	3.038	918	10535112	chr4	66534735	6
NM_004439	EPHA5	M01287	Neuro D	3.038	912	10535113	chr4	66534735	6
NM_004439	EPHA5	M00644	LBP-1	3.108	912	1961568	chr4	66534734	7
NM_004441	EPHB1	M01207	ETS2	2.153	-993	8301533	chr3	134513098	7
NM_004441	EPHB1	M01207	ETS2	2.5	-671	8301532	chr3	134513420	7
NM_004441	EPHB1	M01259	CTCF	1.221	-218	8964736	chr3	134513880	20
NM_004441	EPHB1	M01200	CTCF	1.12	-216	8063151	chr3	134513882	20
NM_004441	EPHB1	MA0095	YY1	1.58	807	15995583	chr3	134514905	6
NM_004444	EPHB4	M00704	TEF-1	2.631	781	2944294	chr7	100424362	6
NM_004444	EPHB4	M01709	MAFA	1.743	813	12270422	chr7	100424330	7
NM_004445	EPHB6	LM2_CTCF	CTCF	1.299	-992	25287	chr7	142551799	19
NM_004445	EPHB6	M01287	Neuro D	2.3	-824	10712308	chr7	142551967	6
NM_004445	EPHB6	M01287	Neuro D	2.3	-818	10712309	chr7	142551967	6
NM_004445	EPHB6	M00468	AP-2rep	2.624	-396	953993	chr7	142552388	7
NM_004445	EPHB6	M00500	STAT6	1.627	-16	1509389	chr7	142552767	8
NM_004445	EPHB6	M01207	ETS2	2.584	465	8384400	chr7	142553256	7
NM_004445	EPHB6	M01269	NURR1	1.942	503	9314895	chr7	142553287	7
NM_004445	EPHB6	MA0095	YY1	2.631	876	16095489	chr7	142553667	6
NM_004469	FIGF	MA0095	YY1	3.263	861	16136505	chrX	15401674	6
NM_004530	MMP2	M00704	TEF-1	1.987	-361	2529562	chr16	55512713	6
NM_004530	MMP2	M00532	RP58	1.853	3	1553608	chr16	55513077	12
NM_004556	NFKBIE	M00704	TEF-1	2.336	-955	2891448	chr6	44234474	6
NM_004556	NFKBIE	M01269	NURR1	2.569	-723	9297103	chr6	44234248	7
NM_004573	PLCB2	M01287	Neuro D	1.774	-987	10103341	chr15	40601155	6
NM_004573	PLCB2	M00644	LBP-1	2.019	-981	1850269	chr15	40601155	7
NM_004573	PLCB2	M01287	Neuro D	1.774	-981	10103334	chr15	40601155	6
NM_004573	PLCB2	MA0095	YY1	2.084	-956	15827211	chr15	40601124	6
NM_004573	PLCB2	M00468	AP-2rep	2.712	-854	886179	chr15	40601021	7
NM_004573	PLCB2	M00468	AP-2rep	2.712	-854	886180	chr15	40601021	7
NM_004573	PLCB2	M00973	E2A	1.802	-439	5681035	chr15	40600613	8
NM_004573	PLCB2	M00704	TEF-1	2.696	-355	2502821	chr15	40600529	6
NM_004573	PLCB2	M01287	Neuro D	3.205	-350	10103331	chr15	40600524	6
NM_004573	PLCB2	M01287	Neuro D	3.205	-356	10103332	chr15	40600524	6
NM_004573	PLCB2	M00500	STAT6	3.354	-237	1473271	chr15	40600403	8
NM_004573	PLCB2	M01287	Neuro D	2.226	-195	10103330	chr15	40600369	6
NM_004573	PLCB2	M01287	Neuro D	2.226	-201	10103333	chr15	40600369	6
NM_004573	PLCB2	M01207	ETS2	3.59	-46	8153243	chr15	40600220	7
NM_004573	PLCB2	M01258	GABP	1.085	-44	8956708	chr15	40600218	12
NM_004573	PLCB2	M00339	c-Ets-1	1.117	-54	647205	chr15	40600213	15
NM_004573	PLCB2	M01721	PUR1	2.953	391	12978739	chr15	40599774	9
NM_004573	PLCB2	M01287	Neuro D	1.854	410	10103327	chr15	40599764	6
NM_004573	PLCB2	M01287	Neuro D	1.854	404	10103328	chr15	40599764	6
NM_004573	PLCB2	M00644	LBP-1	2.163	404	1850268	chr15	40599763	7
NM_004573	PLCB2	M00644	LBP-1	3.444	520	1850267	chr15	40599654	7
NM_004573	PLCB2	M01287	Neuro D	3.359	520	10103326	chr15	40599654	6
NM_004573	PLCB2	M01287	Neuro D	3.359	514	10103329	chr15	40599654	6
NM_004573	PLCB2	M01704	GLI3	1.003	627	12056461	chr15	40599547	11
NM_004573	PLCB2	M00497	STAT3	3.216	836	1228071	chr15	40599338	8
NM_004573	PLCB2	M01033	HNF4	3.479	859	6558783	chr15	40599309	6
NM_004612	TGFBR1	M00704	TEF-1	2.865	-570	3012003	chr9	101866841	6
NM_004612	TGFBR1	M00704	TEF-1	3.12	864	3012004	chr9	101868275	6
NM_004673	ANGPTL1	M01131	SOX10	3.012	-368	7280810	chr1	178840583	7
NM_004673	ANGPTL1	M01709	MAFA	3.73	-133	12167411	chr1	178840348	7
NM_004673	ANGPTL1	M00498	STAT4	3.852	-97	1315453	chr1	178840312	8
NM_004673	ANGPTL1	M01358	Six-3	1.138	-21	11053414	chr1	178840219	17
NM_004673	ANGPTL1	M01308	SOX4	3.12	691	10877848	chr1	178839516	8
NM_004673	ANGPTL1	M01207	ETS2	1.942	736	8225732	chr1	178839472	7
NM_004787	SLIT2	MA0095	YY1	3.073	-972	16007354	chr4	20254262	6
NM_004787	SLIT2	M01287	Neuro D	2.687	-892	10525031	chr4	20254342	6
NM_004787	SLIT2	M01287	Neuro D	2.687	-886	10525032	chr4	20254342	6
NM_004787	SLIT2	M00644	LBP-1	2.76	-892	1959278	chr4	20254342	7
NM_004787	SLIT2	M00973	E2A	2.248	-848	5712308	chr4	20254386	8
NM_004787	SLIT2	M01269	NURR1	2.99	-790	9270707	chr4	20254444	7
NM_004787	SLIT2	M01268	FXR	3.605	-598	9089162	chr4	20254629	7
NM_004787	SLIT2	M01589	ERR2 (ESRRB)	1.108	-595	11475276	chr4	20254627	12
NM_004787	SLIT2	M01033	HNF4	3.476	-597	6821187	chr4	20254637	6
NM_004787	SLIT2	M01287	Neuro D	2.29	582	10525036	chr4	20255816	6
NM_004787	SLIT2	M01287	Neuro D	2.29	588	10525037	chr4	20255816	6
NM_004787	SLIT2	M00644	LBP-1	2.529	588	1959282	chr4	20255815	7
NM_004787	SLIT2	M00644	LBP-1	2.529	582	1959281	chr4	20255816	7
NM_004787	SLIT2	M00500	STAT6	2.355	848	1499415	chr4	20256082	8
NM_004938	DAPK1	M00500	STAT6	2.287	381	1513008	chr9	90113128	8
NM_004938	DAPK1	M01269	NURR1	2.119	383	9330502	chr9	90113131	7
NM_004938	DAPK1	M00497	STAT3	2.011	431	1262777	chr9	90113186	8
NM_004938	DAPK1	M00704	TEF-1	2.605	611	3009573	chr9	90113366	6
NM_004938	DAPK1	M01208	FLI1	1.618	859	8430351	chr9	90113603	11
NM_004938	DAPK1	M01308	SOX4	2.94	982	10920442	chr9	90113737	8
NM_005012	ROR1	M01207	ETS2	1.408	-940	8214445	chr1	64238749	7
NM_005012	ROR1	M01287	Neuro D	1.453	-331	10268995	chr1	64239358	6
NM_005012	ROR1	M01287	Neuro D	1.453	-325	10268996	chr1	64239358	6
NM_005012	ROR1	M01259	CTCF	1.231	-97	8966362	chr1	64239592	20
NM_005012	ROR1	M01200	CTCF	1.142	-95	8065576	chr1	64239594	20
NM_005012	ROR1	M01207	ETS2	2.065	581	8214448	chr1	64240263	7
NM_005012	ROR1	M01207	ETS2	2.445	763	8214447	chr1	64240445	7
NM_005118	TNFSF15	M00772	IRF	3.325	-333	3917299	chr9	117568726	15
NM_005118	TNFSF15	M01287	Neuro D	3.04	-288	10788980	chr9	117568696	6
NM_005118	TNFSF15	M01287	Neuro D	3.04	-294	10788981	chr9	117568696	6
NM_005118	TNFSF15	MA0101	REL	2.334	-208	16258477	chr9	117568606	10
NM_005118	TNFSF15	MA0107	RELA	2.699	-208	16267833	chr9	117568606	10
NM_005118	TNFSF15	M00052	NF-kappaB (p65)	2.567	-208	86484	chr9	117568606	10
NM_005118	TNFSF15	M00054	NF-kappaB	3.238	-208	99042	chr9	117568606	10
NM_005118	TNFSF15	M00053	c-Rel	2.334	-208	93328	chr9	117568606	10
NM_005118	TNFSF15	M00208	NF-kappaB	2.091	-209	338158	chr9	117568605	12
NM_005118	TNFSF15	M00704	TEF-1	3.36	514	3016352	chr9	117567888	6
NM_005118	TNFSF15	M00704	TEF-1	2	890	3016351	chr9	117567518	6
NM_005139	ANXA3	M01709	MAFA	1.347	327	12227634	chr4	79473061	7
NM_005139	ANXA3	M01287	Neuro D	1.865	428	10537642	chr4	79473169	6
NM_005139	ANXA3	M01287	Neuro D	1.865	434	10537645	chr4	79473169	6
NM_005139	ANXA3	M00644	LBP-1	2.145	428	1962161	chr4	79473169	7
NM_005139	ANXA3	M01287	Neuro D	1.984	559	10537643	chr4	79473300	6
NM_005139	ANXA3	M01287	Neuro D	1.984	565	10537644	chr4	79473300	6
NM_005139	ANXA3	MA0095	YY1	2.061	621	16013665	chr4	79473362	6
NM_005139	ANXA3	M00704	TEF-1	2.835	936	2807209	chr4	79473671	6
NM_005178	BCL3	M01721	PUR1	1.761	-840	12989956	chr19	45251137	9
NM_005178	BCL3	M01287	Neuro D	1.576	-757	10233877	chr19	45251220	6
NM_005178	BCL3	M01287	Neuro D	1.576	-751	10233878	chr19	45251220	6
NM_005178	BCL3	M00217	USF	1.613	-738	363339	chr19	45251231	8
NM_005178	BCL3	M00054	NF-kappaB	1.592	-11	102069	chr19	45251966	10
NM_005178	BCL3	M00054	NF-kappaB	1.598	-1	98036	chr19	45251966	10
NM_005178	BCL3	M01721	PUR1	2.01	574	12989957	chr19	45252551	9
NM_005178	BCL3	M00921	GR	2.204	973	5447929	chr19	45252942	8
NM_005228	EGFR	M01287	Neuro D	2.258	-541	10688877	chr7	55086183	6
NM_005228	EGFR	M01287	Neuro D	2.258	-535	10688878	chr7	55086183	6
NM_005228	EGFR	M00644	LBP-1	2.36	-541	1998657	chr7	55086183	7
NM_005228	EGFR	M01269	NURR1	1.293	-152	9309435	chr7	55086572	7
NM_005228	EGFR	M01287	Neuro D	1.485	466	10688880	chr7	55087190	6
NM_005228	EGFR	M01287	Neuro D	1.485	472	10688883	chr7	55087190	6
NM_005228	EGFR	M00644	LBP-1	1.731	466	1998658	chr7	55087190	7
NM_005228	EGFR	M01287	Neuro D	1.152	648	10688881	chr7	55087372	6
NM_005228	EGFR	M01287	Neuro D	1.152	654	10688882	chr7	55087372	6
NM_005228	EGFR	M00644	LBP-1	1.318	648	1998659	chr7	55087372	7
NM_005251	FOXC2	M00704	TEF-1	2.312	-888	2538577	chr16	86599962	6
NM_005251	FOXC2	M00498	STAT4	2.85	-832	1300360	chr16	86600016	8
NM_005251	FOXC2	M01287	Neuro D	2.501	-500	10159658	chr16	86600350	6
NM_005251	FOXC2	M01287	Neuro D	2.501	-506	10159657	chr16	86600350	6
NM_005251	FOXC2	M00644	LBP-1	2.742	-506	1865036	chr16	86600350	7
NM_005338	HIP1	M01705	TCF4	1.246	-827	12070882	chr7	75369097	9
NM_005338	HIP1	M00141	Lyf-1	1.878	-815	236203	chr7	75369085	9
NM_005338	HIP1	M00497	STAT3	2.323	-693	1258600	chr7	75368972	8
NM_005338	HIP1	M00497	STAT3	2.288	-122	1258599	chr7	75368401	8
NM_005338	HIP1	M00287	NF-Y	1.159	-82	623679	chr7	75368345	16
NM_005338	HIP1	M00073	deltaEF1	2.509	167	151618	chr7	75368112	11
NM_005338	HIP1	M00412	AREB6	1.88	168	767833	chr7	75368111	13
NM_005338	HIP1	M01207	ETS2	2.331	323	8376645	chr7	75367956	7
NM_005338	HIP1	M01287	Neuro D	2.249	350	10692257	chr7	75367929	6
NM_005338	HIP1	M01287	Neuro D	2.249	344	10692258	chr7	75367929	6
NM_005338	HIP1	MA0095	YY1	1.926	390	16086002	chr7	75367889	6
NM_005338	HIP1	M00704	TEF-1	2.301	478	2938175	chr7	75367795	6
NM_005338	HIP1	M00704	TEF-1	2.567	568	2938176	chr7	75367705	6
NM_005338	HIP1	M01287	Neuro D	2.948	702	10692256	chr7	75367577	6
NM_005338	HIP1	M01287	Neuro D	2.948	696	10692259	chr7	75367577	6
NM_005338	HIP1	M00704	TEF-1	3.053	743	2938177	chr7	75367530	6
NM_005393	PLXNB3	M00704	TEF-1	1.997	-169	3048839	chrX	153029481	6
NM_005393	PLXNB3	M00973	E2A	2.923	-133	5731253	chrX	153029517	8
NM_005393	PLXNB3	LM2_CTCF	CTCF	1.369	-90	17835	chrX	153029560	19
NM_005393	PLXNB3	MA0139	CTCF	1.138	-90	17272116	chrX	153029560	19
NM_005393	PLXNB3	M00468	AP-2rep	2.382	440	967157	chrX	153030083	7
NM_005393	PLXNB3	MA0095	YY1	2.162	600	16149842	chrX	153030244	6
NM_005409	CXCL11	M01207	ETS2	2.743	-174	8316186	chr4	76957517	7
NM_005409	CXCL11	MA0137	STAT1	1.046	-101	17260068	chr4	76957451	15
NM_005409	CXCL11	M01207	ETS2	2.718	569	8316185	chr4	76956774	7
NM_005409	CXCL11	MA0095	YY1	2.959	803	16013308	chr4	76956541	6
NM_005409	CXCL11	M00497	STAT3	3.412	854	1251304	chr4	76956488	8
NM_005424	TIE1	M01131	SOX10	2.767	-468	7261357	chr1	43766195	7
NM_005424	TIE1	M01131	SOX10	1.832	-267	7261358	chr1	43766396	7
NM_005424	TIE1	M01287	Neuro D	1.429	-211	10260878	chr1	43766452	6
NM_005424	TIE1	M01287	Neuro D	1.429	-205	10260879	chr1	43766452	6
NM_005424	TIE1	MA0095	YY1	2.303	957	15890855	chr1	43767620	6
NM_005424	TIE1	M01269	NURR1	1.944	996	9211506	chr1	43767652	7
NM_005429	VEGFC	M00217	USF	1.66	-467	367788	chr4	177714362	8
NM_005429	VEGFC	M01287	Neuro D	2	946	10560056	chr4	177712949	6
NM_005429	VEGFC	M01287	Neuro D	2	940	10560057	chr4	177712949	6
NM_005508	CCR4	M01207	ETS2	1.376	-872	8288741	chr3	32992193	7
NM_005508	CCR4	M01269	NURR1	1.657	-690	9256912	chr3	32992375	7
NM_005508	CCR4	M01269	NURR1	2.022	-104	9256913	chr3	32992961	7
NM_005508	CCR4	M01207	ETS2	3.757	12	8288742	chr3	32993070	7
NM_005508	CCR4	M00704	TEF-1	2.919	140	2747394	chr3	32993199	6
NM_005508	CCR4	M01207	ETS2	2.596	305	8288743	chr3	32993370	7
NM_005508	CCR4	M01287	Neuro D	2.413	458	10464918	chr3	32993523	6
NM_005508	CCR4	M01287	Neuro D	2.413	464	10464919	chr3	32993523	6
NM_005529	HSPG2	M00644	LBP-1	1.83	-498	1889461	chr1	22264248	7
NM_005529	HSPG2	M01287	Neuro D	1.784	-498	10249708	chr1	22264248	6
NM_005529	HSPG2	M01287	Neuro D	1.784	-504	10249709	chr1	22264248	6
NM_005529	HSPG2	M00644	LBP-1	1.791	-504	1889462	chr1	22264247	7
NM_005529	HSPG2	M01131	SOX10	2.237	-215	7257951	chr1	22263965	7
NM_005529	HSPG2	M00704	TEF-1	2.793	416	2591380	chr1	22263334	6
NM_005529	HSPG2	M00704	TEF-1	1.767	805	2591381	chr1	22262939	6
NM_005711	EDIL3	M00973	E2A	3.043	-311	5715490	chr5	83680922	8
NM_005711	EDIL3	M00184	MyoD	1.532	-309	292627	chr5	83680920	10
NM_005711	EDIL3	M01287	Neuro D	1.779	506	10586502	chr5	83680099	6
NM_005711	EDIL3	M01287	Neuro D	1.779	512	10586501	chr5	83680099	6
NM_005711	EDIL3	M00497	STAT3	2.973	885	1253412	chr5	83679726	8
NM_005902	SMAD3	M01207	ETS2	2.689	-725	8157132	chr15	67357469	7
NM_005902	SMAD3	M01207	ETS2	2.274	664	8157134	chr15	67358851	7
NM_005902	SMAD3	M00704	TEF-1	2.068	759	2510257	chr15	67358947	6
NM_005902	SMAD3	M00704	TEF-1	2.835	974	2510253	chr15	67359168	6
NM_005902	SMAD3	M01287	Neuro D	2.777	989	10113582	chr15	67359183	6
NM_005902	SMAD3	M01287	Neuro D	2.777	995	10113587	chr15	67359183	6
NM_005904	SMAD7	M01287	Neuro D	1.809	-995	10211436	chr18	46478076	6
NM_005904	SMAD7	M01287	Neuro D	1.809	-1001	10211437	chr18	46478076	6
NM_005904	SMAD7	M00644	LBP-1	2.084	-995	1878903	chr18	46478076	7
NM_005904	SMAD7	MA0095	YY1	1.331	982	15871919	chr18	46476093	6
NM_006092	CARD4	MA0095	YY1	1.875	-268	16080899	chr7	30518661	6
NM_006092	CARD4	M01269	NURR1	2.03	912	9307638	chr7	30517474	7
NM_006092	CARD4	M01269	NURR1	2.059	928	9307639	chr7	30517458	7
NM_006202	PDE4A	M01287	Neuro D	1.705	-394	10224244	chr19	10563238	6
NM_006202	PDE4A	M01287	Neuro D	1.705	-388	10224245	chr19	10563238	6
NM_006202	PDE4A	M00644	LBP-1	2.263	450	1882208	chr19	10564075	7
NM_006202	PDE4A	M01287	Neuro D	2.609	444	10224246	chr19	10564076	6
NM_006202	PDE4A	M01287	Neuro D	2.609	450	10224251	chr19	10564076	6
NM_006202	PDE4A	MA0095	YY1	2.533	522	15877513	chr19	10564148	6
NM_006202	PDE4A	M00644	LBP-1	1.662	531	1882207	chr19	10564156	7
NM_006202	PDE4A	M01287	Neuro D	1.464	525	10224247	chr19	10564157	6
NM_006202	PDE4A	M01287	Neuro D	1.464	531	10224250	chr19	10564157	6
NM_006203	PDE4D	M00644	LBP-1	3.918	-781	1971792	chr5	58883105	7
NM_006203	PDE4D	M01287	Neuro D	3.958	-781	10579092	chr5	58883105	6
NM_006203	PDE4D	M01287	Neuro D	3.958	-787	10579095	chr5	58883105	6
NM_006203	PDE4D	M00704	TEF-1	4.168	-252	2846257	chr5	58882576	6
NM_006203	PDE4D	M01305	TEF	1.503	-260	10839045	chr5	58882572	12
NM_006203	PDE4D	M00704	TEF-1	4.623	162	2846254	chr5	58882162	6
NM_006203	PDE4D	M00977	EBF	1.468	530	5734477	chr5	58881794	11
NM_006203	PDE4D	M01207	ETS2	2.457	734	8332793	chr5	58881590	7
NM_006203	PDE4D	M01287	Neuro D	1.332	955	10579088	chr5	58881369	6
NM_006203	PDE4D	M01287	Neuro D	1.332	949	10579089	chr5	58881369	6
NM_006225	PLCD1	M01269	NURR1	1.614	-914	9257310	chr3	38072061	7
NM_006225	PLCD1	M01207	ETS2	2.068	-884	8289354	chr3	38072031	7
NM_006225	PLCD1	M00967	HNF4, COUP	2.068	-479	5600189	chr3	38071624	9
NM_006225	PLCD1	M00704	TEF-1	2.211	-417	2748635	chr3	38071565	6
NM_006293	TYRO3	M01269	NURR1	2.463	-944	9179892	chr15	41850268	7
NM_006293	TYRO3	M00500	STAT6	2.022	-301	1473325	chr15	41850910	8
NM_006293	TYRO3	M01287	Neuro D	1.602	663	10103942	chr15	41851882	6
NM_006293	TYRO3	M01287	Neuro D	1.602	669	10103943	chr15	41851882	6
NM_006293	TYRO3	M01269	NURR1	2.195	772	9179893	chr15	41851984	7
NM_006293	TYRO3	M01207	ETS2	3.107	860	8153444	chr15	41852079	7
NM_006293	TYRO3	M00141	Lyf-1	1.995	912	223435	chr15	41852131	9
NM_006329	FBLN5	M00500	STAT6	1.563	-902	1472492	chr14	92414948	8
NM_006329	FBLN5	M00704	TEF-1	1.692	-404	2495495	chr14	92414444	6
NM_006329	FBLN5	M00704	TEF-1	2.025	758	2495493	chr14	92413288	6
NM_006329	FBLN5	M01131	SOX10	1.792	784	7196943	chr14	92413255	7
NM_006343	MERTK	M01131	SOX10	1.862	-749	7331130	chr2	112655441	7
NM_006343	MERTK	M00704	TEF-1	1.845	-574	2703154	chr2	112655616	6
NM_006343	MERTK	M01269	NURR1	2.509	-531	9244335	chr2	112655659	7
NM_006343	MERTK	M00704	TEF-1	1.903	-477	2703155	chr2	112655713	6
NM_006343	MERTK	M00468	AP-2rep	2.2	317	921529	chr2	112656500	7
NM_006343	MERTK	M00498	STAT4	2.715	476	1329086	chr2	112656658	8
NM_006343	MERTK	M01721	PUR1	2.437	712	13003480	chr2	112656902	9
NM_006343	MERTK	M00921	GR	2.742	846	5464479	chr2	112657028	8
NM_006509	RELB	MA0095	YY1	1.853	-373	15881326	chr19	45504327	6
NM_006509	RELB	M00973	E2A	1.598	-368	5691683	chr19	45504330	8
NM_006509	RELB	M00468	AP-2rep	1.949	-296	901221	chr19	45504403	7
NM_006509	RELB	MA0095	YY1	1.786	-235	15881325	chr19	45504465	6
NM_006509	RELB	MA0101	REL	1.263	-116	16257767	chr19	45504590	10
NM_006509	RELB	M00053	c-Rel	1.263	-116	92618	chr19	45504590	10
NM_006509	RELB	M00039	CREB	1.671	-93	68702	chr19	45504613	8
NM_006509	RELB	M00039	CREB	1.671	-85	68703	chr19	45504613	8
NM_006509	RELB	M00178	CREB	1.563	-95	288091	chr19	45504611	12
NM_006509	RELB	M00178	CREB	1.563	-83	288092	chr19	45504611	12
NM_006509	RELB	M01207	ETS2	2.476	687	8201747	chr19	45505386	7
NM_006509	RELB	M00761	p53 decamer	2.253	823	3896188	chr19	45505519	10
NM_006573	TNFSF13B	M00704	TEF-1	2.031	-868	2475017	chr13	108921108	6
NM_006573	TNFSF13B	MA0095	YY1	2.347	-851	15810573	chr13	108921125	6
NM_006573	TNFSF13B	M01287	Neuro D	2.305	-200	10066008	chr13	108921776	6
NM_006573	TNFSF13B	M01287	Neuro D	2.305	-194	10066009	chr13	108921776	6
NM_006573	TNFSF13B	M00644	LBP-1	2.298	-200	1840767	chr13	108921776	7
NM_006573	TNFSF13B	M01709	MAFA	2.307	-57	12113842	chr13	108921919	7
NM_006573	TNFSF13B	M01287	Neuro D	2.955	618	10066010	chr13	108922594	6
NM_006573	TNFSF13B	M01287	Neuro D	2.955	624	10066013	chr13	108922594	6
NM_006573	TNFSF13B	M00644	LBP-1	3.132	624	1840769	chr13	108922593	7
NM_006573	TNFSF13B	M00644	LBP-1	3.132	618	1840768	chr13	108922594	7
NM_006573	TNFSF13B	M01287	Neuro D	2.595	671	10066011	chr13	108922647	6
NM_006573	TNFSF13B	M01287	Neuro D	2.595	677	10066012	chr13	108922647	6
NM_006573	TNFSF13B	MA0095	YY1	2.018	913	15810574	chr13	108922889	6
NM_006639	CYSLTR1	M01269	NURR1	2.544	-595	9338930	chrX	77583682	7
NM_006639	CYSLTR1	M00704	TEF-1	3.106	-531	3035831	chrX	77583618	6
NM_006639	CYSLTR1	M00468	AP-2rep	2.493	-521	965528	chrX	77583601	7
NM_006639	CYSLTR1	M01287	Neuro D	3.452	-179	10816796	chrX	77583266	6
NM_006639	CYSLTR1	M01287	Neuro D	3.452	-185	10816797	chrX	77583266	6
NM_006639	CYSLTR1	M00644	LBP-1	3.472	-179	2030371	chrX	77583266	7
NM_006639	CYSLTR1	M00658	PU.1	3.516	-80	2172516	chrX	77583167	8
NM_006691	XLKD1	M01287	Neuro D	2.901	-213	9956938	chr11	10590578	6
NM_006691	XLKD1	M01287	Neuro D	2.901	-219	9956939	chr11	10590578	6
NM_006691	XLKD1	M00498	STAT4	3.681	386	1272537	chr11	10589971	8
NM_006691	XLKD1	M00704	TEF-1	3.293	449	2389854	chr11	10589910	6
NM_006988	ADAMTS1	M00498	STAT4	3.381	-1001	1322002	chr21	28218721	8
NM_006988	ADAMTS1	M01287	Neuro D	2.437	-885	10348668	chr21	28218613	6
NM_006988	ADAMTS1	M01287	Neuro D	2.437	-891	10348669	chr21	28218613	6
NM_006988	ADAMTS1	M00644	LBP-1	2.754	-885	1914892	chr21	28218613	7
NM_006988	ADAMTS1	M00644	LBP-1	2.754	-891	1914893	chr21	28218612	7
NM_006988	ADAMTS1	M00704	TEF-1	2.765	-767	2662336	chr21	28218495	6
NM_006988	ADAMTS1	M01131	SOX10	2.154	-739	7304465	chr21	28218467	7
NM_009588	LTB	M01709	MAFA	1.554	-293	12252378	chr6	31550495	7
NM_009588	LTB	M01207	ETS2	1.985	-289	8352389	chr6	31550484	7
NM_009588	LTB	M01709	MAFA	1.432	-238	12252377	chr6	31550440	7
NM_009588	LTB	M01287	Neuro D	3.38	-140	10630178	chr6	31550342	6
NM_009588	LTB	M01287	Neuro D	3.38	-146	10630179	chr6	31550342	6
NM_009588	LTB	M00644	LBP-1	3.508	-146	1984201	chr6	31550341	7
NM_009588	LTB	M00993	TAL1	2.527	-148	5992914	chr6	31550340	10
NM_009588	LTB	M01207	ETS2	4.137	-111	8352388	chr6	31550313	7
NM_009588	LTB	M00054	NF-kappaB	3.217	-76	98992	chr6	31550278	10
NM_009588	LTB	M00053	c-Rel	2.497	-76	93278	chr6	31550278	10
NM_009588	LTB	M00052	NF-kappaB (p65)	2.566	-76	86388	chr6	31550278	10
NM_009588	LTB	MA0101	REL	2.497	-76	16258427	chr6	31550278	10
NM_009588	LTB	MA0107	RELA	2.703	-76	16267784	chr6	31550278	10
NM_009588	LTB	M00774	NF-kappaB	1.455	-91	3920896	chr6	31550277	16
NM_009588	LTB	M00208	NF-kappaB	2.239	-75	338056	chr6	31550277	12
NM_009588	LTB	M01287	Neuro D	3.224	269	10630176	chr6	31549933	6
NM_009588	LTB	M01287	Neuro D	3.224	263	10630177	chr6	31549933	6
NM_009588	LTB	M00698	HEB	1.78	271	2323257	chr6	31549931	8
NM_009588	LTB	M00658	PU.1	2.907	697	2145335	chr6	31549505	8
NM_009588	LTB	M00960	PR, GR	2.851	735	5591485	chr6	31549467	10
NM_012098	ANGPTL2	MA0095	YY1	1.993	-951	16132756	chr9	129885989	6
NM_012098	ANGPTL2	M01268	FXR	3.055	-830	9129209	chr9	129885867	7
NM_012098	ANGPTL2	M01287	Neuro D	1.531	-657	10794858	chr9	129885701	6
NM_012098	ANGPTL2	M01287	Neuro D	1.531	-663	10794859	chr9	129885701	6
NM_012098	ANGPTL2	M00644	LBP-1	1.546	-657	2024743	chr9	129885701	7
NM_012098	ANGPTL2	M00468	AP-2rep	2.634	-329	962978	chr9	129885366	7
NM_012098	ANGPTL2	M01287	Neuro D	3.246	-251	10794857	chr9	129885295	6
NM_012098	ANGPTL2	M01287	Neuro D	3.246	-257	10794860	chr9	129885295	6
NM_012098	ANGPTL2	M00704	TEF-1	2.538	-230	3020456	chr9	129885274	6
NM_012098	ANGPTL2	M01287	Neuro D	3.369	-65	10794856	chr9	129885109	6
NM_012098	ANGPTL2	M01287	Neuro D	3.369	-71	10794861	chr9	129885109	6
NM_012098	ANGPTL2	M00698	HEB	3.148	-73	2324872	chr9	129885109	8
NM_012098	ANGPTL2	M01592	LBP9 (Tcfcp211)	1.438	-58	11480367	chr9	129885102	17
NM_012098	ANGPTL2	M01592	LBP9 (Tcfcp211)	1.43	-72	11481053	chr9	129885099	17
NM_012098	ANGPTL2	M01287	Neuro D	3.75	544	10794852	chr9	129884500	6
NM_012098	ANGPTL2	M01287	Neuro D	3.75	538	10794853	chr9	129884500	6
NM_012098	ANGPTL2	M00644	LBP-1	3.184	763	2024742	chr9	129884281	7
NM_012098	ANGPTL2	M01287	Neuro D	2.937	763	10794851	chr9	129884281	6
NM_012098	ANGPTL2	M01287	Neuro D	2.937	757	10794854	chr9	129884281	6
NM_012098	ANGPTL2	M01287	Neuro D	3.204	986	10794850	chr9	129884058	6
NM_012098	ANGPTL2	M01287	Neuro D	3.204	980	10794855	chr9	129884058	6
NM_012401	PLXNB2	MA0095	YY1	1.146	-799	15938305	chr22	50746795	6
NM_012401	PLXNB2	M01709	MAFA	1.442	609	12184743	chr22	50745393	7
NM_012401	PLXNB2	M01721	PUR1	1.795	618	13001162	chr22	50745384	9
NM_012401	PLXNB2	M01207	ETS2	1.973	642	8252997	chr22	50745360	7
NM_012401	PLXNB2	M01207	ETS2	1.986	741	8252998	chr22	50745254	7
NM_013254	TBK1	M00704	TEF-1	1.892	-139	2436833	chr12	64845694	6
NM_013254	TBK1	M00652	Nrf-1	2.388	-13	2042540	chr12	64845826	10
NM_013254	TBK1	M00652	Nrf-1	2.392	1	2038367	chr12	64845830	10
NM_013254	TBK1	M00652	Nrf-1	2.389	7	2040251	chr12	64845832	10
NM_013254	TBK1	M00652	Nrf-1	2.388	7	2042152	chr12	64845836	10
NM_013254	TBK1	M00199	AP-1	1.41	246	333018	chr12	64846076	9
NM_013254	TBK1	M00983	MAF	2.894	235	5987877	chr12	64846074	11
NM_013254	TBK1	M00821	Nrf-2	1.235	234	5405229	chr12	64846073	13
NM_013254	TBK1	MA0095	YY1	1.745	297	15789496	chr12	64846136	6
NM_013254	TBK1	M00704	TEF-1	1.891	362	2436834	chr12	64846201	6
NM_013254	TBK1	M01131	SOX10	3.286	903	7156812	chr12	64846742	7
NM_013258	PYCARD	MA0095	YY1	1.754	-553	15843012	chr16	31214644	6
NM_013258	PYCARD	M01287	Neuro D	2.081	-154	10141644	chr16	31214251	6
NM_013258	PYCARD	M01287	Neuro D	2.081	-160	10141645	chr16	31214251	6
NM_013258	PYCARD	M01721	PUR1	2.343	843	12981750	chr16	31213254	9
NM_013258	PYCARD	M01709	MAFA	2.56	877	12131803	chr16	31213213	7
NM_013409	FST	M00500	STAT6	1.595	-419	1501930	chr5	52776175	8
NM_013409	FST	M00921	GR	2.842	186	5485796	chr5	52776780	8
NM_014002	IKBKE	M00704	TEF-1	2.216	-765	2633174	chr1	206642814	6
NM_014002	IKBKE	M01287	Neuro D	2.622	-729	10305824	chr1	206642856	6
NM_014002	IKBKE	M01287	Neuro D	2.622	-723	10305827	chr1	206642856	6
NM_014002	IKBKE	M01224	P50:RELA-P65	1.211	-596	8455145	chr1	206642977	12
NM_014002	IKBKE	M00052	NF-kappaB (p65)	2.497	-595	86195	chr1	206642980	10
NM_014002	IKBKE	M00054	NF-kappaB	3.181	-595	98890	chr1	206642980	10
NM_014002	IKBKE	M00053	c-Rel	2.237	-595	93179	chr1	206642980	10
NM_014002	IKBKE	MA0101	REL	2.237	-595	16258328	chr1	206642980	10
NM_014002	IKBKE	MA0107	RELA	2.619	-595	16267682	chr1	206642980	10
NM_014002	IKBKE	M00774	NF-kappaB	2.134	-610	3919897	chr1	206642975	16
NM_014002	IKBKE	M00208	NF-kappaB	2.66	-594	337439	chr1	206642979	12
NM_014002	IKBKE	MA0095	YY1	3.137	-539	15911215	chr1	206643046	6
NM_014002	IKBKE	M01268	FXR	2.143	-242	9057862	chr1	206643343	7
NM_014002	IKBKE	M01287	Neuro D	1.568	-217	10305826	chr1	206643362	6
NM_014002	IKBKE	M01287	Neuro D	1.568	-223	10305825	chr1	206643362	6
NM_014002	IKBKE	M00704	TEF-1	2.182	489	2633175	chr1	206644074	6
NM_014002	IKBKE	M00644	LBP-1	2.724	518	1903806	chr1	206644096	7
NM_014002	IKBKE	M01287	Neuro D	2.701	518	10305829	chr1	206644097	6
NM_014002	IKBKE	M01287	Neuro D	2.701	512	10305828	chr1	206644097	6
NM_014002	IKBKE	M00644	LBP-1	2.724	512	1903805	chr1	206644097	7
NM_014002	IKBKE	M00053	c-Rel	1.674	783	92337	chr1	206644358	10
NM_014002	IKBKE	MA0107	RELA	1.607	783	16267463	chr1	206644358	10
NM_014002	IKBKE	MA0101	REL	1.674	783	16257486	chr1	206644358	10
NM_014002	IKBKE	M01239	RelB:p52 (NF-kappaB)	1.86	783	8886527	chr1	206644358	10
NM_014002	IKBKE	M01705	TCF4	3.55	843	12065424	chr1	206644428	9
NM_014417	BBC3	M01721	PUR1	1.677	413	12990126	chr19	47734029	9
NM_014417	BBC3	M00704	TEF-1	2	942	2584935	chr19	47733503	6
NM_014452	TNFRSF21	M00500	STAT6	1.968	-950	1505579	chr6	47278622	8
NM_014452	TNFRSF21	M01287	Neuro D	1.691	-911	10638118	chr6	47278591	6
NM_014452	TNFRSF21	M01287	Neuro D	1.691	-917	10638119	chr6	47278591	6
NM_014452	TNFRSF21	M00644	LBP-1	1.413	-917	1986286	chr6	47278590	7
NM_014452	TNFRSF21	M00498	STAT4	1.564	-793	1366431	chr6	47278473	8
NM_014452	TNFRSF21	M00500	STAT6	2.094	679	1505578	chr6	47277001	8
NM_014452	TNFRSF21	M00704	TEF-1	2.417	740	2892534	chr6	47276934	6
NM_014452	TNFRSF21	M00644	LBP-1	3.061	975	1986284	chr6	47276705	7
NM_014452	TNFRSF21	M01287	Neuro D	2.879	969	10638117	chr6	47276705	6
NM_014452	TNFRSF21	M01287	Neuro D	2.879	975	10638116	chr6	47276705	6
NM_014452	TNFRSF21	M00644	LBP-1	3.061	969	1986285	chr6	47276704	7
NM_014909	VASH1	M00704	TEF-1	2.265	-977	2490926	chr14	77227251	6
NM_014909	VASH1	M01287	Neuro D	1.715	-558	10085931	chr14	77227676	6
NM_014909	VASH1	M01287	Neuro D	1.715	-552	10085934	chr14	77227676	6
NM_014909	VASH1	M00652	Nrf-1	2.691	-428	2039618	chr14	77227796	10
NM_014909	VASH1	M00652	Nrf-1	2.694	-436	2037620	chr14	77227798	10
NM_014909	VASH1	M01287	Neuro D	1.759	-122	10085933	chr14	77228106	6
NM_014909	VASH1	M01287	Neuro D	1.759	-128	10085932	chr14	77228106	6
NM_014909	VASH1	M00644	LBP-1	2.017	-122	1845687	chr14	77228105	7
NM_014909	VASH1	M00644	LBP-1	2.007	-128	1845686	chr14	77228106	7
NM_014909	VASH1	M01268	FXR	2.238	-7	9028183	chr14	77228220	7
NM_014916	LMTK2	M01269	NURR1	2.503	-769	9311518	chr7	97735420	7
NM_014916	LMTK2	M01287	Neuro D	1.434	-667	10697609	chr7	97735529	6
NM_014916	LMTK2	M01287	Neuro D	1.434	-661	10697610	chr7	97735529	6
NM_014916	LMTK2	MA0095	YY1	2.993	-366	16088827	chr7	97735824	6
NM_014916	LMTK2	M01259	CTCF	1.132	-155	8963833	chr7	97736041	20
NM_014916	LMTK2	M00497	STAT3	2.381	515	1258810	chr7	97736703	8
NM_014916	LMTK2	M01207	ETS2	2.876	697	8378834	chr7	97736893	7
NM_014916	LMTK2	M00973	E2A	3.436	730	5722472	chr7	97736926	8
NM_014916	LMTK2	M00704	TEF-1	2.85	892	2943739	chr7	97737088	6
NM_015148	PASK	M00775	NF-Y	2.564	-990	3923025	chr2	242089855	13
NM_015148	PASK	M00687	alpha-CP1	1.607	-987	2259484	chr2	242089854	11
NM_015148	PASK	M00287	NF-Y	2.363	-989	621009	chr2	242089851	16
NM_015148	PASK	M00652	Nrf-1	1.297	-906	2040028	chr2	242089784	10
NM_015148	PASK	LM4_M2	LM4_M2	1.872	-897	31963	chr2	242089753	22
NM_015148	PASK	M00973	E2A	1.724	-448	5707863	chr2	242089326	8
NM_015148	PASK	M01692	LTF	1.423	-445	12045185	chr2	242089314	9
NM_015148	PASK	M01287	Neuro D	1.553	-412	10453309	chr2	242089290	6
NM_015148	PASK	M01287	Neuro D	1.553	-418	10453310	chr2	242089290	6
NM_015148	PASK	M01287	Neuro D	1.55	-390	10453308	chr2	242089268	6
NM_015148	PASK	M01287	Neuro D	1.55	-396	10453311	chr2	242089268	6
NM_015148	PASK	MA0095	YY1	1.365	87	15974783	chr2	242088785	6
NM_015367	BCL2L13	M01268	FXR	3.253	-96	9064996	chr22	18121388	7
NM_015367	BCL2L13	M01721	PUR1	3.756	155	12999416	chr22	18121639	9
NM_015367	BCL2L13	M00500	STAT6	2.811	195	1489570	chr22	18121671	8
NM_016232	IL1RL1	MA0095	YY1	2.01	-817	15953796	chr2	102927138	6
NM_016232	IL1RL1	MA0095	YY1	2.519	-691	15953795	chr2	102927270	6
NM_016232	IL1RL1	M01268	FXR	3.006	-253	9072009	chr2	102927701	7
NM_016252	BIRC6	M00704	TEF-1	2.076	-535	2683700	chr2	32581560	6
NM_016252	BIRC6	M00704	TEF-1	1.87	-454	2683701	chr2	32581641	6
NM_016252	BIRC6	M01287	Neuro D	2.843	-308	10386116	chr2	32581787	6
NM_016252	BIRC6	M01287	Neuro D	2.843	-302	10386119	chr2	32581787	6
NM_016252	BIRC6	M00644	LBP-1	2.944	-308	1925139	chr2	32581787	7
NM_016252	BIRC6	M01287	Neuro D	3.008	-273	10386117	chr2	32581822	6
NM_016252	BIRC6	M01287	Neuro D	3.008	-267	10386118	chr2	32581822	6
NM_016252	BIRC6	M00644	LBP-1	3.267	-267	1925140	chr2	32581821	7
NM_016252	BIRC6	M01721	PUR1	2.551	-168	13002084	chr2	32581918	9
NM_016252	BIRC6	M01207	ETS2	2.658	-116	8258291	chr2	32581972	7
NM_016252	BIRC6	MA0095	YY1	1.862	552	15944027	chr2	32582641	6
NM_017449	EPHB2	M00704	TEF-1	2.584	-893	2591639	chr1	23036431	6
NM_017449	EPHB2	M01721	PUR1	1.908	-734	12992157	chr1	23036596	9
NM_017449	EPHB2	M01287	Neuro D	3.673	933	10250276	chr1	23038263	6
NM_017449	EPHB2	M01287	Neuro D	3.673	939	10250281	chr1	23038263	6
NM_017449	EPHB2	M00644	LBP-1	3.696	933	1889626	chr1	23038263	7
NM_017449	EPHB2	M00993	TAL1	3.339	931	5992601	chr1	23038261	10
NM_017449	EPHB2	MA0055	Myf	1.514	942	14150203	chr1	23038260	12
NM_017449	EPHB2	M01269	NURR1	3.515	974	9209466	chr1	23038304	7
NM_017449	EPHB2	M01132	SF1	1.88	974	7339595	chr1	23038304	9
NM_017514	PLXNA3	MA0095	YY1	1.589	-215	16150020	chrX	153686407	6
NM_017514	PLXNA3	M01287	Neuro D	1.664	536	10831292	chrX	153687158	6
NM_017514	PLXNA3	M01287	Neuro D	1.664	542	10831301	chrX	153687158	6
NM_017514	PLXNA3	M01269	NURR1	2.364	695	9343087	chrX	153687317	7
NM_017514	PLXNA3	M01287	Neuro D	1.927	739	10831300	chrX	153687355	6
NM_017514	PLXNA3	M01287	Neuro D	1.927	733	10831293	chrX	153687355	6
NM_018010	ESRRBL1	M00468	AP-2rep	3.23	-26	930134	chr3	107941436	7
NM_018010	ESRRBL1	M00704	TEF-1	1.878	861	2767060	chr3	107940550	6
NM_018423	STYK1	M00704	TEF-1	2.067	383	2424580	chr12	10826502	6
NM_018423	STYK1	M01287	Neuro D	1.898	398	10006787	chr12	10826487	6
NM_018423	STYK1	M00644	LBP-1	2.051	404	1826242	chr12	10826487	7
NM_018423	STYK1	M01287	Neuro D	1.898	404	10006786	chr12	10826487	6
NM_018423	STYK1	M01709	MAFA	2.647	575	12098110	chr12	10826309	7
NM_018423	STYK1	M00704	TEF-1	2.23	614	2424581	chr12	10826271	6
NM_018423	STYK1	MA0095	YY1	2.113	649	15782978	chr12	10826236	6
NM_018534	NRP2	MA0095	YY1	3.126	-996	15968761	chr2	206546227	6
NM_018534	NRP2	M01308	SOX4	3.342	-642	10888854	chr2	206546581	8
NM_018534	NRP2	MA0095	YY1	2.905	-477	15968762	chr2	206546746	6
NM_018534	NRP2	M01207	ETS2	3.07	936	8279074	chr2	206548152	7
NM_018534	NRP2	M01269	NURR1	2.545	940	9251126	chr2	206548156	7
NM_019839	LTB4R2	M01721	PUR1	3.082	-418	12976656	chr14	24778938	9
NM_019839	LTB4R2	M00973	E2A	2.709	-325	5678666	chr14	24779023	8
NM_019839	LTB4R2	M00921	GR	3.238	-211	5432914	chr14	24779137	8
NM_019839	LTB4R2	M01709	MAFA	3.437	-197	12114708	chr14	24779159	7
NM_019839	LTB4R2	M01131	SOX10	2.744	183	7184536	chr14	24779532	7
NM_019887	DIABLO	M01287	Neuro D	1.893	-883	10038920	chr12	122712951	6
NM_019887	DIABLO	M01287	Neuro D	1.893	-889	10038921	chr12	122712951	6
NM_019887	DIABLO	M01207	ETS2	3.29	-814	8128852	chr12	122712875	7
NM_019887	DIABLO	M01308	SOX4	2.489	-566	10859694	chr12	122712634	8
NM_019887	DIABLO	M00921	GR	2.59	-548	5428972	chr12	122712608	8
NM_019887	DIABLO	M01287	Neuro D	2.469	410	10038916	chr12	122711658	6
NM_019887	DIABLO	M01287	Neuro D	2.469	404	10038917	chr12	122711658	6
NM_019887	DIABLO	M01131	SOX10	2.422	440	7166565	chr12	122711628	7
NM_019887	DIABLO	M01721	PUR1	2.966	475	12975262	chr12	122711584	9
NM_019887	DIABLO	M01287	Neuro D	2.646	573	10038915	chr12	122711495	6
NM_019887	DIABLO	M00644	LBP-1	2.987	573	1834060	chr12	122711495	7
NM_019887	DIABLO	M01287	Neuro D	2.646	567	10038918	chr12	122711495	6
NM_019887	DIABLO	M01721	PUR1	2.563	669	12975263	chr12	122711390	9
NM_019887	DIABLO	M00644	LBP-1	2.49	697	1834059	chr12	122711371	7
NM_019887	DIABLO	M01287	Neuro D	1.989	697	10038914	chr12	122711371	6
NM_019887	DIABLO	M01287	Neuro D	1.989	691	10038919	chr12	122711371	6
NM_019887	DIABLO	M00644	LBP-1	2.49	691	1834061	chr12	122711370	7
NM_019887	DIABLO	M01207	ETS2	2.573	840	8128851	chr12	122711221	7
NM_019887	DIABLO	M01269	NURR1	2.551	845	9164934	chr12	122711216	7
NM_020396	BCL2L10	M01705	TCF4	1.9	-92	12063269	chr15	52405064	9
NM_020396	BCL2L10	M00644	LBP-1	2.275	779	1851280	chr15	52404193	7
NM_020396	BCL2L10	M01287	Neuro D	1.879	779	10107476	chr15	52404193	6
NM_020396	BCL2L10	M01287	Neuro D	1.879	773	10107477	chr15	52404193	6
NM_020396	BCL2L10	M00644	LBP-1	2.275	773	1851281	chr15	52404192	7
NM_020396	BCL2L10	M01269	NURR1	2.251	813	9180730	chr15	52404152	7
NM_020529	NFKBIA	M01709	MAFA	2.122	-758	12115609	chr14	35874711	7
NM_020529	NFKBIA	M01033	HNF4	3.474	-724	6540892	chr14	35874684	6
NM_020529	NFKBIA	MA0095	YY1	3.556	-473	15813550	chr14	35874427	6
NM_020529	NFKBIA	M01709	MAFA	3.263	-366	12115610	chr14	35874319	7
NM_020529	NFKBIA	M00054	NF-kappaB	1.109	-322	101858	chr14	35874282	10
NM_020529	NFKBIA	M01224	P50:RELA-P65	1.588	-322	8454506	chr14	35874282	12
NM_020529	NFKBIA	M00053	c-Rel	1.417	-321	94927	chr14	35874281	10
NM_020529	NFKBIA	M00054	NF-kappaB	2.721	-66	98250	chr14	35874026	10
NM_020529	NFKBIA	MA0107	RELA	2.971	-66	16266331	chr14	35874026	10
NM_020529	NFKBIA	M00053	c-Rel	1.652	-66	93698	chr14	35874026	10
NM_020529	NFKBIA	MA0101	REL	1.652	-66	16258847	chr14	35874026	10
NM_020529	NFKBIA	M00052	NF-kappaB (p65)	2.971	-66	85158	chr14	35874026	10
NM_020529	NFKBIA	M00208	NF-kappaB	2.248	-65	337391	chr14	35874025	12
NM_020529	NFKBIA	M00774	NF-kappaB	2.145	-81	3919590	chr14	35874025	16
NM_020529	NFKBIA	MA0095	YY1	1.402	565	15813549	chr14	35873395	6
NM_021127	PMAIP1	M01207	ETS2	1.467	-546	8195008	chr18	57566645	7
NM_021127	PMAIP1	M01287	Neuro D	2.03	524	10215654	chr18	57567715	6
NM_021127	PMAIP1	M01287	Neuro D	2.03	530	10215655	chr18	57567715	6
NM_021127	PMAIP1	M00644	LBP-1	2.206	530	1879910	chr18	57567714	7
NM_021127	PMAIP1	M00644	LBP-1	2.206	524	1879909	chr18	57567715	7
NM_021960	MCL1	M01287	Neuro D	1.757	-17	10286637	chr1	150552225	6
NM_021960	MCL1	M01287	Neuro D	1.757	-11	10286636	chr1	150552225	6
NM_021960	MCL1	M00644	LBP-1	2.054	-11	1898981	chr1	150552225	7
NM_021975	RELA	M01721	PUR1	1.958	-771	12970995	chr11	65431205	9
NM_021975	RELA	M01709	MAFA	1.38	-737	12090401	chr11	65431180	7
NM_021975	RELA	M00704	TEF-1	1.86	-467	2402515	chr11	65430910	6
NM_021975	RELA	M01153	PXR (PXR:RXR)	1.988	-369	7354110	chr11	65430804	8
NM_021975	RELA	M01207	ETS2	2.104	230	8103887	chr11	65430206	7
NM_021975	RELA	M00199	AP-1	1.21	319	330626	chr11	65430124	9
NM_021975	RELA	M00199	AP-1	1.201	310	332879	chr11	65430124	9
NM_021975	RELA	M00468	AP-2rep	2.374	840	872186	chr11	65429596	7
NM_022162	CARD15	M00497	STAT3	2.151	-991	1230523	chr16	50730058	8
NM_022162	CARD15	M01207	ETS2	3.224	-879	8168179	chr16	50730163	7
NM_022162	CARD15	M00497	STAT3	2.717	-665	1230524	chr16	50730376	8
NM_022162	CARD15	M01207	ETS2	2.033	-513	8168177	chr16	50730536	7
NM_022162	CARD15	M01269	NURR1	1.754	-476	9188146	chr16	50730566	7
NM_022162	CARD15	M01269	NURR1	2.964	-362	9188145	chr16	50730680	7
NM_022162	CARD15	M01207	ETS2	2.934	-292	8168178	chr16	50730757	7
NM_022162	CARD15	M01131	SOX10	3.105	-102	7217677	chr16	50730947	7
NM_022162	CARD15	M00054	NF-kappaB	1.425	-26	98282	chr16	50731023	10
NM_022162	CARD15	M00053	c-Rel	1.176	-26	93732	chr16	50731023	10
NM_022162	CARD15	M00053	c-Rel	1.168	-15	96012	chr16	50731024	10
NM_022162	CARD15	M00054	NF-kappaB	1.421	-15	100759	chr16	50731024	10
NM_022162	CARD15	M00774	NF-kappaB	1.194	-11	3920222	chr16	50731022	16
NM_022162	CARD15	M01287	Neuro D	2.279	391	10143774	chr16	50731440	6
NM_022162	CARD15	M01287	Neuro D	2.279	397	10143775	chr16	50731440	6
NM_022162	CARD15	M00704	TEF-1	2.874	781	2527950	chr16	50731824	6
NM_022162	CARD15	M01131	SOX10	2.454	789	7217678	chr16	50731838	7
NM_022162	CARD15	M00704	TEF-1	2.53	945	2527949	chr16	50731994	6
NM_022304	HRH2	M01287	Neuro D	3.053	-227	10616754	chr5	175108236	6
NM_022304	HRH2	M01287	Neuro D	3.053	-221	10616755	chr5	175108236	6
NM_022304	HRH2	M00644	LBP-1	2.999	-227	1980735	chr5	175108236	7
NM_022304	HRH2	MA0095	YY1	1.68	-34	16051296	chr5	175108429	6
NM_022965	FGFR3	MA0095	YY1	1.762	-914	16004948	chr4	1794118	6
NM_022965	FGFR3	M01269	NURR1	1.891	-918	9269492	chr4	1794120	7
NM_022965	FGFR3	M01287	Neuro D	1.982	-798	10519042	chr4	1794240	6
NM_022965	FGFR3	M01287	Neuro D	1.982	-792	10519043	chr4	1794240	6
NM_023105	FGFR1	M01207	ETS2	1.711	-677	8391496	chr8	38327022	7
NM_023105	FGFR1	M00973	E2A	2.114	-72	5724813	chr8	38326416	8
NM_023105	FGFR1	M00704	TEF-1	2.082	-21	2969039	chr8	38326373	6
NM_024512	LRRC2	M00704	TEF-1	2.752	-109	2750712	chr3	46608120	6
NM_024512	LRRC2	M00704	TEF-1	2.221	-23	2750711	chr3	46608034	6
NM_024512	LRRC2	MA0095	YY1	1.451	425	15982277	chr3	46607586	6
NM_024512	LRRC2	M00500	STAT6	1.925	577	1496310	chr3	46607434	8
NM_025179	PLXNA2	M01269	NURR1	2.51	-926	9222234	chr1	208418584	7
NM_025179	PLXNA2	M01407	TGIF2	1.142	-632	11189150	chr1	208418297	16
NM_025179	PLXNA2	M01269	NURR1	2.27	-633	9222235	chr1	208418291	7
NM_025179	PLXNA2	M01207	ETS2	2.511	-426	8229562	chr1	208418084	7
NM_025179	PLXNA2	M01287	Neuro D	2.591	-355	10306834	chr1	208418020	6
NM_025179	PLXNA2	M01287	Neuro D	2.591	-361	10306837	chr1	208418020	6
NM_025179	PLXNA2	M00497	STAT3	2.508	910	1239769	chr1	208416747	8
NM_025179	PLXNA2	M00497	STAT3	2.61	933	1239770	chr1	208416724	8
NM_025179	PLXNA2	M00973	E2A	2.673	991	5697260	chr1	208416666	8
NM_030582	COL18A1	M01709	MAFA	1.882	-310	12181438	chr21	46875113	7
NM_030582	COL18A1	M01721	PUR1	1.518	-294	12999331	chr21	46875120	9
NM_030582	COL18A1	M00497	STAT3	1.866	-74	1242407	chr21	46875341	8
NM_030984	TBXAS1	M01308	SOX4	2.799	-480	10914302	chr7	139528471	8
NM_030984	TBXAS1	M01207	ETS2	2.537	782	8383960	chr7	139529726	7
NM_030984	TBXAS1	M01153	PXR (PXR:RXR)	2.846	928	7383259	chr7	139529871	8
NM_031419	NFKBIZ	M00704	TEF-1	2.463	-934	2765515	chr3	101567417	6
NM_031419	NFKBIZ	M01269	NURR1	1.72	-856	9262196	chr3	101567494	7
NM_031419	NFKBIZ	MA0095	YY1	2.116	-746	15990584	chr3	101567605	6
NM_031419	NFKBIZ	MA0095	YY1	1.36	-319	15990583	chr3	101568032	6
NM_031419	NFKBIZ	M00498	STAT4	2.12	-121	1341267	chr3	101568228	8
NM_031419	NFKBIZ	MA0095	YY1	2.093	526	15990585	chr3	101568883	6
NM_032229	SLITRK6	M01207	ETS2	1.983	-969	8136806	chr13	86374452	7
NM_032229	SLITRK6	M00494	STAT6	3.208	-251	1110793	chr13	86373726	8
NM_032229	SLITRK6	M01287	Neuro D	3.553	625	10059427	chr13	86372852	6
NM_032229	SLITRK6	M01287	Neuro D	3.553	631	10059426	chr13	86372852	6
NM_032229	SLITRK6	M00698	HEB	2.527	633	2317707	chr13	86372850	8
NM_032242	PLXNA1	M00973	E2A	1.374	-958	5710406	chr3	126706478	8
NM_032242	PLXNA1	M00500	STAT6	1.923	-949	1497749	chr3	126706487	8
NM_032242	PLXNA1	M01287	Neuro D	1.329	-394	10495732	chr3	126707042	6
NM_032242	PLXNA1	M01287	Neuro D	1.329	-388	10495733	chr3	126707042	6
NM_032242	PLXNA1	M00704	TEF-1	1.739	-376	2772380	chr3	126707054	6
NM_032242	PLXNA1	M00973	E2A	1.761	-359	5710407	chr3	126707077	8
NM_032242	PLXNA1	M01207	ETS2	1.973	-352	8300427	chr3	126707084	7
NM_032242	PLXNA1	MA0095	YY1	2.047	-321	15994281	chr3	126707109	6
NM_032242	PLXNA1	M01268	FXR	2.19	-294	9084904	chr3	126707135	7
NM_032515	BOK	M00468	AP-2rep	1.533	-188	926160	chr2	242497996	7
NM_032515	BOK	M01269	NURR1	1.552	-47	9254242	chr2	242498137	7
NM_032515	BOK	M01287	Neuro D	1.148	-25	10453480	chr2	242498166	6
NM_032515	BOK	M01287	Neuro D	1.148	-19	10453481	chr2	242498166	6
NM_032587	CARD6	M00468	AP-2rep	2.586	-75	939092	chr5	40841327	7
NM_032587	CARD6	MA0095	YY1	2.998	810	16031908	chr5	40842213	6
NM_032587	CARD6	M00644	LBP-1	1.885	858	1970866	chr5	40842260	7
NM_032587	CARD6	M01287	Neuro D	1.954	852	10575196	chr5	40842261	6
NM_032587	CARD6	M01287	Neuro D	1.954	858	10575197	chr5	40842261	6
NM_032982	CASP2	M01207	ETS2	2.161	434	8384478	chr7	142985741	7
NM_032982	CASP2	M01269	NURR1	2.641	510	9314929	chr7	142985817	7
NM_032982	CASP2	M01308	SOX4	2.612	556	10914406	chr7	142985855	8
NM_032982	CASP2	M00704	TEF-1	2.447	891	2955518	chr7	142986192	6
NM_032989	BAD	MA0095	YY1	1.911	-769	15769230	chr11	64052945	6
NM_032989	BAD	MA0095	YY1	2.925	511	15769229	chr11	64051659	6
NM_032989	BAD	M00973	E2A	2.797	542	5672309	chr11	64051626	8
NM_032991	CASP3	M00497	STAT3	1.669	302	1252293	chr4	185570327	8
NM_032992	CASP6	M01287	Neuro D	1.361	636	10545052	chr4	110623993	6
NM_032992	CASP6	M01287	Neuro D	1.361	630	10545053	chr4	110623993	6
NM_032996	CASP9	M00704	TEF-1	2.234	-738	2589628	chr1	15852017	6
NM_032996	CASP9	M00497	STAT3	1.91	-600	1236417	chr1	15851885	8
NM_032998	DEDD	M01207	ETS2	3.003	-426	8223256	chr1	161102904	7
NM_032998	DEDD	M00926	AP-1	2.36	-344	5535378	chr1	161102814	8
NM_032998	DEDD	M00468	AP-2rep	2.125	-316	907956	chr1	161102787	7
NM_032998	DEDD	M01287	Neuro D	1.904	-284	10290776	chr1	161102762	6
NM_032998	DEDD	M01287	Neuro D	1.904	-290	10290777	chr1	161102762	6
NM_032998	DEDD	M00793	YY1	2.766	-170	4135759	chr1	161102648	9
NM_032998	DEDD	MA0095	YY1	2.766	-170	15904391	chr1	161102648	6
NM_032998	DEDD	M00704	TEF-1	2.981	707	2621105	chr1	161101765	6
NM_032998	DEDD	M00141	Lyf-1	3.211	770	227216	chr1	161101699	9
NM_032998	DEDD	M00704	TEF-1	3.087	788	2621106	chr1	161101684	6
NM_032998	DEDD	M00053	c-Rel	1.79	833	92329	chr1	161101635	10
NM_032998	DEDD	MA0107	RELA	1.754	833	16267457	chr1	161101635	10
NM_032998	DEDD	MA0101	REL	1.79	833	16257478	chr1	161101635	10
NM_032998	DEDD	M01239	RelB:p52 (NF-kappaB)	1.973	833	8886520	chr1	161101635	10
NM_032998	DEDD	M00960	PR, GR	2.264	863	5588783	chr1	161101605	10
NM_032998	DEDD	M00921	GR	2.437	874	5452938	chr1	161101604	8
NM_032998	DEDD	M00704	TEF-1	3.354	947	2621107	chr1	161101525	6
NM_033004	NALP1	M00704	TEF-1	1.873	-629	2540349	chr17	5488461	6
NM_033004	NALP1	M00704	TEF-1	1.795	-552	2540350	chr17	5488378	6
NM_033004	NALP1	M01721	PUR1	1.522	-361	12983607	chr17	5488193	9
NM_033004	NALP1	M01287	Neuro D	1.438	-149	10164030	chr17	5487981	6
NM_033004	NALP1	M01287	Neuro D	1.438	-155	10164031	chr17	5487981	6
NM_033004	NALP1	M01207	ETS2	2.117	-9	8175511	chr17	5487834	7
NM_033004	NALP1	M01207	ETS2	2.169	820	8175510	chr17	5487012	7
NM_033004	NALP1	M00973	E2A	2.253	829	5685757	chr17	5487003	8
NM_033004	NALP1	M01721	PUR1	2.253	872	12983606	chr17	5486960	9
NM_033016	PDGFB	M01287	Neuro D	2.34	-743	10367148	chr22	39637651	6
NM_033016	PDGFB	M01287	Neuro D	2.34	-737	10367143	chr22	39637651	6
NM_033016	PDGFB	M01207	ETS2	2.374	-451	8251388	chr22	39637365	7
NM_033016	PDGFB	M01269	NURR1	2.177	-400	9234742	chr22	39637307	7
NM_033016	PDGFB	M01709	MAFA	2.231	-355	12183735	chr22	39637262	7
NM_033016	PDGFB	MA0095	YY1	2.237	-292	15936514	chr22	39637200	6
NM_033016	PDGFB	M01287	Neuro D	2.751	-281	10367149	chr22	39637189	6
NM_033016	PDGFB	M01287	Neuro D	2.751	-275	10367142	chr22	39637189	6
NM_033016	PDGFB	MA0095	YY1	2.51	-180	15936515	chr22	39637088	6
NM_033016	PDGFB	M01207	ETS2	1.577	-48	8251387	chr22	39636962	7
NM_033016	PDGFB	M01721	PUR1	2.144	619	13000566	chr22	39636295	9
NM_033016	PDGFB	M01207	ETS2	3.015	695	8251386	chr22	39636212	7
NM_033016	PDGFB	M00704	TEF-1	2.18	806	2672475	chr22	39636102	6
NM_033292	CASP1	M01709	MAFA	1.399	912	12093501	chr11	104971239	7
NM_033338	CASP7	M01287	Neuro D	1.404	-266	9942208	chr10	115439159	6
NM_033338	CASP7	M01287	Neuro D	1.404	-260	9942209	chr10	115439159	6
NM_033338	CASP7	M01207	ETS2	2.167	379	8091827	chr10	115439804	7
NM_033355	CASP8	M01207	ETS2	1.393	-127	8278498	chr2	202098031	7
NM_033355	CASP8	M00498	STAT4	1.482	680	1334003	chr2	202098845	8
NM_033380	COL4A5	M01287	Neuro D	1.828	-878	10820506	chrX	107682275	6
NM_033380	COL4A5	M01287	Neuro D	1.828	-872	10820507	chrX	107682275	6
NM_033380	COL4A5	M00644	LBP-1	1.97	-878	2031250	chrX	107682275	7
NM_033380	COL4A5	MA0095	YY1	3.135	-873	16144453	chrX	107682280	6
NM_033380	COL4A5	M01709	MAFA	2.07	-633	12301610	chrX	107682513	7
NM_052813	CARD9	M01269	NURR1	2.032	-236	9334895	chr9	139268362	7
NM_052813	CARD9	M01268	FXR	2.159	-39	9129874	chr9	139268165	7
NM_052813	CARD9	M01207	ETS2	2.186	189	8417934	chr9	139267944	7
NM_052813	CARD9	M00497	STAT3	2.019	242	1264058	chr9	139267883	8
NM_052813	CARD9	M01287	Neuro D	2.476	945	10800815	chr9	139267188	6
NM_052813	CARD9	M01287	Neuro D	2.476	939	10800816	chr9	139267188	6
NM_052813	CARD9	M00644	LBP-1	2.718	945	2026533	chr9	139267188	7
NM_052813	CARD9	M00644	LBP-1	2.718	939	2026534	chr9	139267187	7
NM_052813	CARD9	M01709	MAFA	2.305	975	12296419	chr9	139267151	7
NM_080591	PTGS1	M00468	AP-2rep	2.859	-981	962700	chr9	125132240	7
NM_080591	PTGS1	MA0095	YY1	2.662	-963	16131852	chr9	125132259	6
NM_080591	PTGS1	M01207	ETS2	1.493	-868	8415237	chr9	125132360	7
NM_080591	PTGS1	M01207	ETS2	2.672	-443	8415238	chr9	125132785	7
NM_080591	PTGS1	M01709	MAFA	1.777	-392	12294719	chr9	125132836	7
NM_080591	PTGS1	M00658	PU.1	2.825	-22	2169393	chr9	125133206	8
NM_080591	PTGS1	M01287	Neuro D	2.86	6	10792314	chr9	125133234	6
NM_080591	PTGS1	M01287	Neuro D	2.86	12	10792315	chr9	125133234	6
NM_080591	PTGS1	M01269	NURR1	2.366	499	9333444	chr9	125133727	7
NM_080591	PTGS1	M00141	Lyf-1	2.211	670	238456	chr9	125133898	9
NM_080682	VCAM1	M00926	AP-1	2.913	-386	5535096	chr1	101184801	8
NM_080682	VCAM1	M01709	MAFA	3.197	-55	12162982	chr1	101185140	7
NM_133265	AMOT	M01268	FXR	2.936	-574	9133041	chrX	112084617	7
NM_133265	AMOT	M00698	HEB	1.566	-566	2330856	chrX	112084601	8
NM_133265	AMOT	M01207	ETS2	3.57	-514	8426388	chrX	112084550	7
NM_133265	AMOT	M00468	AP-2rep	2.922	-438	966080	chrX	112084474	7
NM_133265	AMOT	M00500	STAT6	2.448	-274	1515643	chrX	112084317	8
NM_133265	AMOT	M00704	TEF-1	3.318	469	3040898	chrX	112083568	6
NM_133328	DEDD2	MA0095	YY1	2.513	-708	15881125	chr19	42722515	6
NM_133328	DEDD2	M00704	TEF-1	2.684	-687	2584270	chr19	42722494	6
NM_133328	DEDD2	M00498	STAT4	2.152	-566	1308179	chr19	42722371	8
NM_133328	DEDD2	M01207	ETS2	1.75	-270	8201520	chr19	42722083	7
NM_133328	DEDD2	M00652	Nrf-1	2.08	-205	2038603	chr19	42722018	10
NM_133328	DEDD2	M00652	Nrf-1	2.077	-213	2040774	chr19	42722016	10
NM_133328	DEDD2	M01207	ETS2	2.393	-150	8201519	chr19	42721963	7
NM_133328	DEDD2	M00652	Nrf-1	1.759	-117	2037978	chr19	42721930	10
NM_133328	DEDD2	M00652	Nrf-1	1.756	-125	2039283	chr19	42721928	10
NM_133328	DEDD2	M00652	Nrf-1	1.754	-97	2042900	chr19	42721900	10
NM_133328	DEDD2	M01709	MAFA	1.986	310	12152672	chr19	42721496	7
NM_133328	DEDD2	M00704	TEF-1	3.24	470	2584269	chr19	42721343	6
NM_138761	BAX	M00973	E2A	2.42	-82	5691834	chr19	49458026	8
[truncated: 354 more rows]
