# Supplementary material for: Temporal clustering analysis of endothelial cell gene expression following exposure to a conventional radiotherapy dose fraction using Gaussian process clustering
Source: PLoS One. 2018 Oct 3;13(10):e0204960. doi: 10.1371/journal.pone.0204960 (PMC6169916; doi:10.1371/journal.pone.0204960)
Supplement: S3 Table — This table presents the results of the MotifMap system analysis using an FDR of 0.1. The motifs, their location with respect to the start codon and their location in the genome, as well as the predicted TFs and their Bayesian Branch Length Score (BBLS) are given for each gene (identified by their NCBI Reference Sequence) whose expression was significantly statistically expressed in this study. (XLSX) [file pone.0204960.s006.xlsx]

## Sheet: Feuil1
S3 Table. Motifs and transcription factors associated with the 83 differential genes (MotifMap analysis, FDR=0.1).
refseq	gene	motif	TF	BBLS	distance	locid	chr	loc	length
NM_000014	A2M	M00704	TEF-1	3.291	-152	2424387	chr12	9268704	6
NM_000014	A2M	M00704	TEF-1	3.274	-146	2424388	chr12	9268698	6
NM_000014	A2M	MA0095	YY1	2.936	-79	15782884	chr12	9268631	6
NM_000014	A2M	M01207	ETS2	3.828	-10	8116216	chr12	9268561	7
NM_000014	A2M	M00704	TEF-1	2.449	275	2424386	chr12	9268283	6
NM_000208	INSR	M00217	USF	2.036	-968	363071	chr19	7294979	8
NM_000208	INSR	M00497	STAT3	1.85	372	1234813	chr19	7293639	8
NM_000208	INSR	M00727	SF1	2.185	374	3243431	chr19	7293629	8
NM_000208	INSR	M01217	NUR77	2.185	373	8443635	chr19	7293628	10
NM_000208	INSR	M01589	ERR2 (ESRRB)	1.738	383	11475146	chr19	7293628	12
NM_000208	INSR	M01132	SF1	2.185	374	7334432	chr19	7293628	9
NM_000208	INSR	M01269	NURR1	2.192	380	9204719	chr19	7293624	7
NM_000222	KIT	M00468	AP-2rep	2.295	-595	934788	chr4	55523492	7
NM_000222	KIT	M00993	TAL1	1.736	-567	5996716	chr4	55523517	10
NM_000222	KIT	M00704	TEF-1	2.29	-490	2802437	chr4	55523604	6
NM_000222	KIT	M00973	E2A	2.983	-346	5712746	chr4	55523740	8
NM_000222	KIT	M00184	MyoD	1.812	-344	293716	chr4	55523740	10
NM_000222	KIT	M01287	Neuro D	2.56	350	10532996	chr4	55524444	6
NM_000222	KIT	M01287	Neuro D	2.56	356	10533003	chr4	55524444	6
NM_000222	KIT	M00644	LBP-1	2.189	350	1961083	chr4	55524444	7
NM_000222	KIT	M00704	TEF-1	2.17	390	2802438	chr4	55524484	6
NM_000222	KIT	M00704	TEF-1	2.355	965	2802442	chr4	55525053	6
NM_000459	TEK	M00498	STAT4	3.249	-727	1388122	chr9	27108419	8
NM_000459	TEK	M00704	TEF-1	2.347	-595	3001470	chr9	27108545	6
NM_000459	TEK	MA0095	YY1	3.564	-308	16121508	chr9	27108838	6
NM_000459	TEK	M00497	STAT3	2.882	-123	1262283	chr9	27109023	8
NM_000584	IL8	M01269	NURR1	1.866	-824	9273581	chr4	74605398	7
NM_000584	IL8	M00704	TEF-1	2.341	-800	2806040	chr4	74605422	6
NM_000584	IL8	M00973	E2A	2.361	-271	5712899	chr4	74605951	8
NM_000584	IL8	M01267	FRA1	3.739	-67	8991315	chr4	74606147	8
NM_000584	IL8	M00926	AP-1	4.332	-67	5542408	chr4	74606147	8
NM_000584	IL8	M00174	AP-1	2.131	-76	277937	chr4	74606146	11
NM_000584	IL8	MA0095	YY1	2.796	-47	16013041	chr4	74606175	6
NM_000584	IL8	M00704	TEF-1	3.089	906	2806041	chr4	74607128	6
NM_000595	LTA	M00704	TEF-1	2.074	-791	2887533	chr6	31539301	6
NM_000595	LTA	M00921	GR	1.802	-761	5491930	chr6	31539331	8
NM_000595	LTA	M01207	ETS2	1.831	-728	8352384	chr6	31539357	7
NM_000595	LTA	M01287	Neuro D	2.931	-338	10630168	chr6	31539754	6
NM_000595	LTA	M01287	Neuro D	2.931	-332	10630169	chr6	31539754	6
NM_000595	LTA	M00644	LBP-1	3.115	-338	1984199	chr6	31539754	7
NM_000595	LTA	MA0137	STAT1	1.974	-232	17259985	chr6	31539860	15
NM_000595	LTA	M01207	ETS2	2.18	235	8352385	chr6	31540327	7
NM_000595	LTA	M00073	deltaEF1	1.55	532	154115	chr6	31540613	11
NM_000595	LTA	M00921	GR	3.446	597	5491931	chr6	31540689	8
NM_000595	LTA	MA0095	YY1	3.133	860	16056984	chr6	31540952	6
NM_000600	IL6	MA0095	YY1	2.26	-540	16079442	chr7	22766219	6
NM_000600	IL6	M00037	NF-E2	2.867	-233	63024	chr7	22766532	11
NM_000600	IL6	MA0150	NFE2L2	3.033	-222	17289096	chr7	22766532	11
NM_000600	IL6	M00821	Nrf-2	1.086	-234	5405254	chr7	22766531	13
NM_000600	IL6	M00174	AP-1	1.135	-221	278504	chr7	22766533	11
NM_000600	IL6	M00188	AP-1	1.27	-221	303136	chr7	22766533	11
NM_000600	IL6	M00054	NF-kappaB	1.456	-20	101694	chr7	22766745	10
NM_000600	IL6	M01224	P50:RELA-P65	1.511	-19	8454969	chr7	22766746	12
NM_000600	IL6	M00774	NF-kappaB	1.464	-5	3920558	chr7	22766744	16
NM_000600	IL6	M00498	STAT4	3.496	151	1373717	chr7	22766908	8
NM_000600	IL6	MA0119	TLX1::NFIC	1.086	232	16289408	chr7	22766983	14
NM_000600	IL6	M01196	CTF1	1.009	232	8053517	chr7	22766983	14
NM_000600	IL6	M01287	Neuro D	3.797	250	10677704	chr7	22767015	6
NM_000600	IL6	M01287	Neuro D	3.797	256	10677705	chr7	22767015	6
NM_000600	IL6	M01207	ETS2	3.708	669	8371075	chr7	22767427	7
NM_000600	IL6	M00704	TEF-1	3.722	921	2927493	chr7	22767680	6
NM_000623	BDKRB2	M00921	GR	1.744	-703	5435748	chr14	96670431	8
NM_000623	BDKRB2	M00468	AP-2rep	2.112	-344	885057	chr14	96670783	7
NM_000623	BDKRB2	M01131	SOX10	1.42	-237	7197581	chr14	96670897	7
NM_000623	BDKRB2	M00498	STAT4	2.199	-159	1292928	chr14	96670967	8
NM_000623	BDKRB2	M01721	PUR1	1.921	-138	12977901	chr14	96670987	9
NM_000623	BDKRB2	M00500	STAT6	1.843	-94	1472630	chr14	96671040	8
NM_000623	BDKRB2	M01287	Neuro D	1.85	-64	10093448	chr14	96671070	6
NM_000623	BDKRB2	M01287	Neuro D	1.85	-58	10093451	chr14	96671070	6
NM_000623	BDKRB2	M01287	Neuro D	1.699	-41	10093449	chr14	96671093	6
NM_000623	BDKRB2	M01287	Neuro D	1.699	-35	10093450	chr14	96671093	6
NM_000623	BDKRB2	M00973	E2A	1.572	740	5680192	chr14	96671866	8
NM_000758	CSF2	M00794	TTF-1 (Nkx2-1)	2.142	-976	4138821	chr5	131408508	12
NM_000758	CSF2	M00498	STAT4	3.408	-960	1361619	chr5	131408524	8
NM_000758	CSF2	M00497	STAT3	3.366	-862	1253925	chr5	131408614	8
NM_000758	CSF2	M01207	ETS2	2.835	-692	8340370	chr5	131408785	7
NM_000758	CSF2	M00704	TEF-1	2.951	-574	2864571	chr5	131408904	6
NM_000758	CSF2	M00658	PU.1	3.113	-429	2140891	chr5	131409055	8
NM_000758	CSF2	M00704	TEF-1	2.648	-306	2864570	chr5	131409172	6
NM_000758	CSF2	M01207	ETS2	3.974	-295	8340369	chr5	131409182	7
NM_000758	CSF2	M01207	ETS2	3.18	-213	8340368	chr5	131409264	7
NM_000758	CSF2	M01709	MAFA	3.258	187	12244575	chr5	131409664	7
NM_000758	CSF2	M01287	Neuro D	3.05	227	10598504	chr5	131409711	6
NM_000758	CSF2	M01287	Neuro D	3.05	233	10598505	chr5	131409711	6
NM_000758	CSF2	MA0095	YY1	3.386	408	16043069	chr5	131409886	6
NM_000758	CSF2	M01287	Neuro D	3.244	439	10598506	chr5	131409923	6
NM_000758	CSF2	M01287	Neuro D	3.244	445	10598509	chr5	131409923	6
NM_000758	CSF2	M01287	Neuro D	3.492	526	10598507	chr5	131410010	6
NM_000758	CSF2	M01287	Neuro D	3.492	532	10598508	chr5	131410010	6
NM_000885	ITGA4	M01287	Neuro D	1.701	-220	10433226	chr2	182321398	6
NM_000885	ITGA4	M01287	Neuro D	1.701	-214	10433227	chr2	182321398	6
NM_000885	ITGA4	M01709	MAFA	2.172	986	12200324	chr2	182322604	7
NM_000895	LTA4H	M01269	NURR1	1.367	-831	9162819	chr12	96430196	7
NM_000895	LTA4H	M00973	E2A	1.705	-735	5676166	chr12	96430092	8
NM_000895	LTA4H	M01131	SOX10	1.737	-721	7162397	chr12	96430086	7
NM_000895	LTA4H	M00704	TEF-1	2.728	-633	2444903	chr12	96429992	6
NM_000895	LTA4H	LM4_M2	LM4_M2	1.242	-128	32899	chr12	96429471	22
NM_000895	LTA4H	M00264	Staf	1.161	-64	596902	chr12	96429408	21
NM_000895	LTA4H	M00262	Staf	1.088	-64	594917	chr12	96429407	22
NM_000895	LTA4H	M00468	AP-2rep	2.608	230	878132	chr12	96429128	7
NM_000895	LTA4H	M01721	PUR1	2.966	277	12974585	chr12	96429088	9
NM_000895	LTA4H	M00498	STAT4	2.773	871	1282778	chr12	96428486	8
NM_000928	PLA2G1B	M00704	TEF-1	2.707	-112	2451176	chr12	120765704	6
NM_000928	PLA2G1B	M01132	SF1	1.572	-89	7340743	chr12	120765681	9
NM_000928	PLA2G1B	M01269	NURR1	3.789	-89	9164763	chr12	120765681	7
NM_000928	PLA2G1B	M00704	TEF-1	2.822	134	2451175	chr12	120765452	6
NM_000928	PLA2G1B	MA0095	YY1	2.21	171	15797321	chr12	120765421	6
NM_000928	PLA2G1B	M00468	AP-2rep	2.211	199	879125	chr12	120765386	7
NM_000963	PTGS2	MA0095	YY1	1.67	-888	15908502	chr1	186650441	6
NM_000963	PTGS2	M01131	SOX10	1.634	-874	7282250	chr1	186650426	7
NM_000963	PTGS2	M00704	TEF-1	1.833	-639	2628360	chr1	186650198	6
NM_000963	PTGS2	M00054	NF-kappaB	2.259	-435	103261	chr1	186649994	10
NM_000963	PTGS2	M00054	NF-kappaB	2.266	-445	98676	chr1	186649994	10
NM_000963	PTGS2	M01033	HNF4	3.513	-194	6689535	chr1	186649747	6
NM_000963	PTGS2	M01207	ETS2	2.958	-187	8226729	chr1	186649739	7
NM_000963	PTGS2	M01721	PUR1	2.693	-137	12995543	chr1	186649696	9
NM_001001389	CD44	M00497	STAT3	2.003	-951	1221031	chr11	35159465	8
NM_001001389	CD44	M00704	TEF-1	1.373	-662	2396743	chr11	35159754	6
NM_001001389	CD44	MA0095	YY1	2.316	-356	15765738	chr11	35160060	6
NM_001001389	CD44	M00468	AP-2rep	2.225	-210	871120	chr11	35160199	7
NM_001001716	NFKBIB	M00497	STAT3	3.046	-834	1235480	chr19	39389772	8
NM_001001716	NFKBIB	M01709	MAFA	1.948	-824	12152474	chr19	39389790	7
NM_001001716	NFKBIB	M00053	c-Rel	2.435	-34	93768	chr19	39390580	10
NM_001001716	NFKBIB	MA0101	REL	2.435	-34	16258917	chr19	39390580	10
NM_001001716	NFKBIB	M00052	NF-kappaB (p65)	2.698	-34	85232	chr19	39390580	10
NM_001001716	NFKBIB	M01239	RelB:p52 (NF-kappaB)	2.037	-34	8888562	chr19	39390580	10
NM_001001716	NFKBIB	M00054	NF-kappaB	3.862	-34	98320	chr19	39390580	10
NM_001001716	NFKBIB	MA0107	RELA	2.381	-34	16266404	chr19	39390580	10
NM_001001716	NFKBIB	M00208	NF-kappaB	2.201	-35	337709	chr19	39390579	12
NM_001001716	NFKBIB	M00053	c-Rel	2.429	-23	96052	chr19	39390581	10
NM_001001716	NFKBIB	M00054	NF-kappaB	3.858	-23	100798	chr19	39390581	10
NM_001001716	NFKBIB	MA0101	REL	2.429	-23	16261202	chr19	39390581	10
NM_001001716	NFKBIB	M00774	NF-kappaB	2.323	-38	3922488	chr19	39390576	16
NM_001001716	NFKBIB	M01224	P50:RELA-P65	2.116	-33	8455214	chr19	39390581	12
NM_001001716	NFKBIB	M00774	NF-kappaB	2.33	-19	3919689	chr19	39390579	16
NM_001001716	NFKBIB	M00704	TEF-1	2.382	290	2583753	chr19	39390898	6
NM_001001716	NFKBIB	M01207	ETS2	3.581	355	8201129	chr19	39390969	7
NM_001005862	ERBB2	M01721	PUR1	3.052	-712	12984752	chr17	37843671	9
NM_001005862	ERBB2	M00704	TEF-1	1.849	-544	2547625	chr17	37843842	6
NM_001005862	ERBB2	M01207	ETS2	1.592	503	8180159	chr17	37844895	7
NM_001005862	ERBB2	M00704	TEF-1	2.624	982	2547626	chr17	37845374	6
NM_001005915	ERBB3	M00644	LBP-1	2.261	-927	1829141	chr12	56472957	7
NM_001005915	ERBB3	M01287	Neuro D	2.212	-933	10018678	chr12	56472958	6
NM_001005915	ERBB3	M01287	Neuro D	2.212	-927	10018681	chr12	56472958	6
NM_001005915	ERBB3	M01287	Neuro D	3.723	-704	10018679	chr12	56473187	6
NM_001005915	ERBB3	M01287	Neuro D	3.723	-698	10018680	chr12	56473187	6
NM_001005915	ERBB3	M00644	LBP-1	3.581	-698	1829140	chr12	56473186	7
NM_001005915	ERBB3	M01033	HNF4	3.686	-679	6512616	chr12	56473212	6
NM_001005915	ERBB3	M00804	E2A	1.408	-650	4400785	chr12	56473227	14
NM_001005915	ERBB3	M01721	PUR1	3.195	-284	12974203	chr12	56473607	9
NM_001005915	ERBB3	M01033	HNF4	3.604	390	6512627	chr12	56474275	6
NM_001005915	ERBB3	M00704	TEF-1	3.26	466	2434870	chr12	56474351	6
NM_001005915	ERBB3	M01721	PUR1	2.975	670	12974204	chr12	56474552	9
NM_001005915	ERBB3	M01131	SOX10	2.335	919	7155469	chr12	56474810	7
NM_001010931	HGF	M00658	PU.1	3.799	-344	2154739	chr7	81399796	8
NM_001010931	HGF	M01268	FXR	3.313	-161	9114406	chr7	81399613	7
NM_001010931	HGF	M00704	TEF-1	1.949	-115	2939634	chr7	81399561	6
NM_001010931	HGF	M01153	PXR (PXR:RXR)	4.366	1	7382498	chr7	81399443	8
NM_001010931	HGF	M01207	ETS2	2.768	641	8377226	chr7	81398811	7
NM_001012270	BIRC5	LM4_M2	LM4_M2	1.749	-21	32089	chr17	76210233	22
NM_001012270	BIRC5	M01131	SOX10	1.455	400	7236570	chr17	76210676	7
NM_001012270	BIRC5	M01131	SOX10	1.64	418	7236571	chr17	76210694	7
NM_001012270	BIRC5	MA0095	YY1	3.692	489	15864170	chr17	76210759	6
NM_001012270	BIRC5	M01287	Neuro D	1.72	711	10193744	chr17	76210987	6
NM_001012270	BIRC5	M01287	Neuro D	1.72	717	10193745	chr17	76210987	6
NM_001012270	BIRC5	M01709	MAFA	1.47	845	12143349	chr17	76211121	7
NM_001012270	BIRC5	M01153	PXR (PXR:RXR)	1.435	872	7362348	chr17	76211140	8
NM_001018074	NR3C1	M00704	TEF-1	2.33	-153	2868293	chr5	142815224	6
NM_001025109	CD34	MA0095	YY1	2.862	-816	15911485	chr1	208085493	6
NM_001025109	CD34	M01207	ETS2	2.316	-685	8229446	chr1	208085368	7
NM_001025109	CD34	M01268	FXR	2.266	-500	9057956	chr1	208085176	7
NM_001025109	CD34	M01131	SOX10	2.566	-94	7285587	chr1	208084777	7
NM_001025109	CD34	M01287	Neuro D	2.534	475	10306524	chr1	208084208	6
NM_001025109	CD34	M01287	Neuro D	2.534	469	10306525	chr1	208084208	6
NM_001025109	CD34	M00644	LBP-1	2.502	469	1904000	chr1	208084207	7
NM_001025109	CD34	M00500	STAT6	2.997	536	1486610	chr1	208084147	8
NM_001025109	CD34	M01269	NURR1	2.185	538	9222175	chr1	208084145	7
NM_001025109	CD34	MA0095	YY1	2.243	534	15911483	chr1	208084143	6
NM_001025109	CD34	M00704	TEF-1	2.954	876	2633592	chr1	208083801	6
NM_001025366	VEGF	MA0095	YY1	3.037	-766	16059469	chr6	43737173	6
NM_001025366	VEGF	M00141	Lyf-1	3.072	-679	234894	chr6	43737266	9
NM_001025366	VEGF	M00704	TEF-1	2.994	-613	2891219	chr6	43737326	6
NM_001025366	VEGF	M01259	CTCF	2.026	-585	8960406	chr6	43737360	20
NM_001025366	VEGF	MA0139	CTCF	1.916	-582	17275807	chr6	43737363	19
NM_001025366	VEGF	M01200	CTCF	1.356	-583	8062527	chr6	43737362	20
NM_001025366	VEGF	M01269	NURR1	2.248	-438	9297012	chr6	43737500	7
NM_001025366	VEGF	M00500	STAT6	2.709	-372	1505461	chr6	43737573	8
NM_001031692	LRRC17	M00926	AP-1	1.16	-612	5548008	chr7	102552723	8
NM_001031692	LRRC17	M00687	alpha-CP1	2.372	-43	2259864	chr7	102553300	11
NM_001031692	LRRC17	M00658	PU.1	3.523	334	2155656	chr7	102553677	8
NM_001105543	PLXNA4A	M01419	Meis1	1.275	-88	11253823	chr7	132261395	16
NM_001105543	PLXNA4A	M01488	Meis2	1.099	-88	11464265	chr7	132261395	16
NM_001105543	PLXNA4A	M01407	TGIF2	1.286	-88	11189122	chr7	132261395	16
NM_001105543	PLXNA4A	M00497	STAT3	2.457	-27	1259366	chr7	132261342	8
NM_001105543	PLXNA4A	M01269	NURR1	3.21	589	9314027	chr7	132260727	7
NM_001105543	PLXNA4A	M00704	TEF-1	3.362	801	2952528	chr7	132260516	6
NM_001147	ANGPT2	M00658	PU.1	3.244	-412	2158463	chr8	6421196	8
NM_001147	ANGPT2	M00280	RFX1	1.161	-94	602894	chr8	6420878	17
NM_001147	ANGPT2	M01207	ETS2	4.149	-79	8387013	chr8	6420863	7
NM_001147	ANGPT2	M01287	Neuro D	1.983	988	10719385	chr8	6419796	6
NM_001147	ANGPT2	M01287	Neuro D	1.983	982	10719386	chr8	6419796	6
NM_001166	BIRC2	M00644	LBP-1	1.719	-556	1820862	chr11	102217402	7
NM_001166	BIRC2	M01287	Neuro D	1.66	-562	9986762	chr11	102217403	6
NM_001166	BIRC2	M01287	Neuro D	1.66	-556	9986763	chr11	102217403	6
NM_001166	BIRC2	M00916	CREB	1.397	-18	5410768	chr11	102217933	14
NM_001166	BIRC2	M00916	CREB	1.394	-30	5411193	chr11	102217935	14
NM_001166	BIRC2	M00704	TEF-1	1.859	562	2411089	chr11	102218521	6
NM_001166	BIRC2	M01287	Neuro D	1.601	659	9986764	chr11	102218624	6
NM_001166	BIRC2	M01287	Neuro D	1.601	665	9986765	chr11	102218624	6
NM_001166	BIRC2	M00644	LBP-1	1.789	659	1820863	chr11	102218624	7
NM_001166	BIRC2	M00704	TEF-1	2.193	859	2411088	chr11	102218824	6
NM_001166	BIRC2	M01709	MAFA	1.97	988	12093326	chr11	102218946	7
NM_001565	CXCL10	M01308	SOX4	2.077	-723	10897729	chr4	76945412	8
NM_001565	CXCL10	M01308	SOX4	1.952	-233	10897728	chr4	76944922	8
NM_001565	CXCL10	M00053	c-Rel	1.045	-138	96184	chr4	76944817	10
NM_001565	CXCL10	M00054	NF-kappaB	1.775	-138	100928	chr4	76944817	10
NM_001565	CXCL10	M01224	P50:RELA-P65	2.142	-128	8454403	chr4	76944817	12
NM_001565	CXCL10	M00053	c-Rel	1.055	-127	95170	chr4	76944816	10
NM_001565	CXCL10	M00054	NF-kappaB	3.151	-83	98111	chr4	76944762	10
NM_001565	CXCL10	M00054	NF-kappaB	3.146	-73	102144	chr4	76944762	10
NM_001565	CXCL10	M00208	NF-kappaB	1.78	-84	337946	chr4	76944761	12
NM_001565	CXCL10	M00774	NF-kappaB	1.584	-68	3919721	chr4	76944757	16
NM_001565	CXCL10	M01705	TCF4	2.533	183	12068487	chr4	76944506	9
NM_001565	CXCL10	M00704	TEF-1	1.807	426	2806563	chr4	76944257	6
NM_001565	CXCL10	M00704	TEF-1	3.188	595	2806562	chr4	76944094	6
NM_001845	COL4A1	M01131	SOX10	2.705	-691	7183427	chr13	110960187	7
NM_001845	COL4A1	M01721	PUR1	1.953	-417	12976427	chr13	110959904	9
NM_001845	COL4A1	M01131	SOX10	2.129	269	7183425	chr13	110959220	7
NM_001845	COL4A1	M01308	SOX4	2.691	406	10862476	chr13	110959090	8
NM_001845	COL4A1	M00644	LBP-1	2.049	537	1840960	chr13	110958959	7
NM_001845	COL4A1	M01287	Neuro D	2.127	531	10066809	chr13	110958959	6
NM_001845	COL4A1	M01287	Neuro D	2.127	537	10066808	chr13	110958959	6
NM_001845	COL4A1	M01212	STAT1:STAT1	1.449	731	8439522	chr13	110958765	13
NM_001845	COL4A1	M01287	Neuro D	2.812	736	10066807	chr13	110958760	6
NM_001845	COL4A1	M01287	Neuro D	2.812	730	10066810	chr13	110958760	6
NM_001954	DDR1	M01207	ETS2	3.708	-925	8352315	chr6	30850935	7
NM_001954	DDR1	M01207	ETS2	2.484	-786	8352316	chr6	30851074	7
NM_001954	DDR1	M00644	LBP-1	2.218	-100	1984144	chr6	30851753	7
NM_001954	DDR1	M01287	Neuro D	1.788	-106	10629988	chr6	30851754	6
NM_001954	DDR1	M01287	Neuro D	1.788	-100	10629989	chr6	30851754	6
NM_002089	CXCL2	M00704	TEF-1	1.678	-845	2806111	chr4	74965842	6
NM_002089	CXCL2	M01269	NURR1	1.999	-821	9273594	chr4	74965811	7
NM_002089	CXCL2	M01207	ETS2	1.598	-467	8315994	chr4	74965464	7
NM_002089	CXCL2	MA0095	YY1	1.463	-35	16013067	chr4	74965026	6
NM_002089	CXCL2	M00921	GR	2.313	831	5479740	chr4	74964158	8
NM_003005	SELP	M01131	SOX10	2.225	-243	7279170	chr1	169599613	7
NM_003005	SELP	M00704	TEF-1	2.836	-49	2623643	chr1	169599420	6
NM_003005	SELP	MA0095	YY1	1.768	290	15905892	chr1	169599081	6
NM_003005	SELP	M01287	Neuro D	1.922	385	10293858	chr1	169598992	6
NM_003005	SELP	M01287	Neuro D	1.922	379	10293859	chr1	169598992	6
NM_003005	SELP	M00644	LBP-1	1.968	385	1900829	chr1	169598992	7
NM_003005	SELP	M00644	LBP-1	1.968	379	1900830	chr1	169598991	7
NM_003005	SELP	M00217	USF	1.308	909	364198	chr1	169598468	8
NM_003062	SLIT3	M00704	TEF-1	3.436	-984	2876197	chr5	168729117	6
NM_003062	SLIT3	MA0095	YY1	2.152	-657	16050002	chr5	168728784	6
NM_003062	SLIT3	M01268	FXR	2.319	-571	9102813	chr5	168728704	7
NM_003062	SLIT3	M00687	alpha-CP1	1.311	-95	2260324	chr5	168728217	11
NM_003062	SLIT3	M00287	NF-Y	1.968	-97	621304	chr5	168728214	16
NM_003062	SLIT3	M01596	GLI3	2.28	654	11486182	chr5	168727479	11
NM_003062	SLIT3	M01100	LRF	2.366	677	6880242	chr5	168727456	9
NM_003062	SLIT3	M01207	ETS2	2.057	735	8346389	chr5	168727391	7
NM_003234	TFRC	MA0095	YY1	2.49	-641	16004536	chr3	195809602	6
NM_003234	TFRC	M00704	TEF-1	2.246	-403	2790220	chr3	195809364	6
NM_003234	TFRC	M01269	NURR1	2.301	-187	9269310	chr3	195809141	7
NM_003234	TFRC	M01207	ETS2	3.238	-73	8308905	chr3	195809034	7
NM_003234	TFRC	M01208	FLI1	1.903	-80	8430600	chr3	195809030	11
NM_003234	TFRC	M00644	LBP-1	2.384	512	1957369	chr3	195808449	7
NM_003234	TFRC	M01287	Neuro D	2.314	512	10517920	chr3	195808449	6
NM_003234	TFRC	M01287	Neuro D	2.314	506	10517921	chr3	195808449	6
NM_003234	TFRC	M00644	LBP-1	2.491	506	1957370	chr3	195808448	7
NM_003234	TFRC	M01154	c-Myc	1.431	532	7389095	chr3	195808417	12
NM_003234	TFRC	M01207	ETS2	3.095	555	8308904	chr3	195808406	7
NM_003234	TFRC	M01268	FXR	3.618	591	9088211	chr3	195808370	7
NM_003234	TFRC	M00727	SF1	3.385	585	3246274	chr3	195808368	8
NM_003234	TFRC	M01217	NUR77	1.134	584	8447530	chr3	195808367	10
NM_003234	TFRC	M01132	SF1	2.979	585	7335239	chr3	195808367	9
NM_003234	TFRC	M01589	ERR2 (ESRRB)	2.965	594	11472789	chr3	195808367	12
NM_003234	TFRC	M01248	Dax1	1.293	599	8934158	chr3	195808362	20
NM_004441	EPHB1	M01207	ETS2	2.153	-993	8301533	chr3	134513098	7
NM_004441	EPHB1	M01207	ETS2	2.5	-671	8301532	chr3	134513420	7
NM_004441	EPHB1	M01259	CTCF	1.221	-218	8964736	chr3	134513880	20
NM_004441	EPHB1	M01200	CTCF	1.12	-216	8063151	chr3	134513882	20
NM_004441	EPHB1	MA0095	YY1	1.58	807	15995583	chr3	134514905	6
NM_004444	EPHB4	M00704	TEF-1	2.631	781	2944294	chr7	100424362	6
NM_004444	EPHB4	M01709	MAFA	1.743	813	12270422	chr7	100424330	7
NM_004787	SLIT2	MA0095	YY1	3.073	-972	16007354	chr4	20254262	6
NM_004787	SLIT2	M01287	Neuro D	2.687	-892	10525031	chr4	20254342	6
NM_004787	SLIT2	M01287	Neuro D	2.687	-886	10525032	chr4	20254342	6
NM_004787	SLIT2	M00644	LBP-1	2.76	-892	1959278	chr4	20254342	7
NM_004787	SLIT2	M00973	E2A	2.248	-848	5712308	chr4	20254386	8
NM_004787	SLIT2	M01269	NURR1	2.99	-790	9270707	chr4	20254444	7
NM_004787	SLIT2	M01268	FXR	3.605	-598	9089162	chr4	20254629	7
NM_004787	SLIT2	M01589	ERR2 (ESRRB)	1.108	-595	11475276	chr4	20254627	12
NM_004787	SLIT2	M01033	HNF4	3.476	-597	6821187	chr4	20254637	6
NM_004787	SLIT2	M01287	Neuro D	2.29	582	10525036	chr4	20255816	6
NM_004787	SLIT2	M01287	Neuro D	2.29	588	10525037	chr4	20255816	6
NM_004787	SLIT2	M00644	LBP-1	2.529	588	1959282	chr4	20255815	7
NM_004787	SLIT2	M00644	LBP-1	2.529	582	1959281	chr4	20255816	7
NM_004787	SLIT2	M00500	STAT6	2.355	848	1499415	chr4	20256082	8
NM_005012	ROR1	M01207	ETS2	1.408	-940	8214445	chr1	64238749	7
NM_005012	ROR1	M01287	Neuro D	1.453	-331	10268995	chr1	64239358	6
NM_005012	ROR1	M01287	Neuro D	1.453	-325	10268996	chr1	64239358	6
NM_005012	ROR1	M01259	CTCF	1.231	-97	8966362	chr1	64239592	20
NM_005012	ROR1	M01200	CTCF	1.142	-95	8065576	chr1	64239594	20
NM_005012	ROR1	M01207	ETS2	2.065	581	8214448	chr1	64240263	7
NM_005012	ROR1	M01207	ETS2	2.445	763	8214447	chr1	64240445	7
NM_005139	ANXA3	M01709	MAFA	1.347	327	12227634	chr4	79473061	7
NM_005139	ANXA3	M01287	Neuro D	1.865	428	10537642	chr4	79473169	6
NM_005139	ANXA3	M01287	Neuro D	1.865	434	10537645	chr4	79473169	6
NM_005139	ANXA3	M00644	LBP-1	2.145	428	1962161	chr4	79473169	7
NM_005139	ANXA3	M01287	Neuro D	1.984	559	10537643	chr4	79473300	6
NM_005139	ANXA3	M01287	Neuro D	1.984	565	10537644	chr4	79473300	6
NM_005139	ANXA3	MA0095	YY1	2.061	621	16013665	chr4	79473362	6
NM_005139	ANXA3	M00704	TEF-1	2.835	936	2807209	chr4	79473671	6
NM_005251	FOXC2	M00704	TEF-1	2.312	-888	2538577	chr16	86599962	6
NM_005251	FOXC2	M00498	STAT4	2.85	-832	1300360	chr16	86600016	8
NM_005251	FOXC2	M01287	Neuro D	2.501	-500	10159658	chr16	86600350	6
NM_005251	FOXC2	M01287	Neuro D	2.501	-506	10159657	chr16	86600350	6
NM_005251	FOXC2	M00644	LBP-1	2.742	-506	1865036	chr16	86600350	7
NM_005393	PLXNB3	M00704	TEF-1	1.997	-169	3048839	chrX	153029481	6
NM_005393	PLXNB3	M00973	E2A	2.923	-133	5731253	chrX	153029517	8
NM_005393	PLXNB3	LM2_CTCF	CTCF	1.369	-90	17835	chrX	153029560	19
NM_005393	PLXNB3	MA0139	CTCF	1.138	-90	17272116	chrX	153029560	19
NM_005393	PLXNB3	M00468	AP-2rep	2.382	440	967157	chrX	153030083	7
NM_005393	PLXNB3	MA0095	YY1	2.162	600	16149842	chrX	153030244	6
NM_005424	TIE1	M01131	SOX10	2.767	-468	7261357	chr1	43766195	7
NM_005424	TIE1	M01131	SOX10	1.832	-267	7261358	chr1	43766396	7
NM_005424	TIE1	M01287	Neuro D	1.429	-211	10260878	chr1	43766452	6
NM_005424	TIE1	M01287	Neuro D	1.429	-205	10260879	chr1	43766452	6
NM_005424	TIE1	MA0095	YY1	2.303	957	15890855	chr1	43767620	6
NM_005424	TIE1	M01269	NURR1	1.944	996	9211506	chr1	43767652	7
NM_005429	VEGFC	M00217	USF	1.66	-467	367788	chr4	177714362	8
NM_005429	VEGFC	M01287	Neuro D	2	946	10560056	chr4	177712949	6
NM_005429	VEGFC	M01287	Neuro D	2	940	10560057	chr4	177712949	6
NM_005902	SMAD3	M01207	ETS2	2.689	-725	8157132	chr15	67357469	7
NM_005902	SMAD3	M01207	ETS2	2.274	664	8157134	chr15	67358851	7
NM_005902	SMAD3	M00704	TEF-1	2.068	759	2510257	chr15	67358947	6
NM_005902	SMAD3	M00704	TEF-1	2.835	974	2510253	chr15	67359168	6
NM_005902	SMAD3	M01287	Neuro D	2.777	989	10113582	chr15	67359183	6
NM_005902	SMAD3	M01287	Neuro D	2.777	995	10113587	chr15	67359183	6
NM_006329	FBLN5	M00500	STAT6	1.563	-902	1472492	chr14	92414948	8
NM_006329	FBLN5	M00704	TEF-1	1.692	-404	2495495	chr14	92414444	6
NM_006329	FBLN5	M00704	TEF-1	2.025	758	2495493	chr14	92413288	6
NM_006329	FBLN5	M01131	SOX10	1.792	784	7196943	chr14	92413255	7
NM_006691	XLKD1	M01287	Neuro D	2.901	-213	9956938	chr11	10590578	6
NM_006691	XLKD1	M01287	Neuro D	2.901	-219	9956939	chr11	10590578	6
NM_006691	XLKD1	M00498	STAT4	3.681	386	1272537	chr11	10589971	8
NM_006691	XLKD1	M00704	TEF-1	3.293	449	2389854	chr11	10589910	6
NM_006988	ADAMTS1	M00498	STAT4	3.381	-1001	1322002	chr21	28218721	8
NM_006988	ADAMTS1	M01287	Neuro D	2.437	-885	10348668	chr21	28218613	6
NM_006988	ADAMTS1	M01287	Neuro D	2.437	-891	10348669	chr21	28218613	6
NM_006988	ADAMTS1	M00644	LBP-1	2.754	-885	1914892	chr21	28218613	7
NM_006988	ADAMTS1	M00644	LBP-1	2.754	-891	1914893	chr21	28218612	7
NM_006988	ADAMTS1	M00704	TEF-1	2.765	-767	2662336	chr21	28218495	6
NM_006988	ADAMTS1	M01131	SOX10	2.154	-739	7304465	chr21	28218467	7
NM_012098	ANGPTL2	MA0095	YY1	1.993	-951	16132756	chr9	129885989	6
NM_012098	ANGPTL2	M01268	FXR	3.055	-830	9129209	chr9	129885867	7
NM_012098	ANGPTL2	M01287	Neuro D	1.531	-657	10794858	chr9	129885701	6
NM_012098	ANGPTL2	M01287	Neuro D	1.531	-663	10794859	chr9	129885701	6
NM_012098	ANGPTL2	M00644	LBP-1	1.546	-657	2024743	chr9	129885701	7
NM_012098	ANGPTL2	M00468	AP-2rep	2.634	-329	962978	chr9	129885366	7
NM_012098	ANGPTL2	M01287	Neuro D	3.246	-251	10794857	chr9	129885295	6
NM_012098	ANGPTL2	M01287	Neuro D	3.246	-257	10794860	chr9	129885295	6
NM_012098	ANGPTL2	M00704	TEF-1	2.538	-230	3020456	chr9	129885274	6
NM_012098	ANGPTL2	M01287	Neuro D	3.369	-65	10794856	chr9	129885109	6
NM_012098	ANGPTL2	M01287	Neuro D	3.369	-71	10794861	chr9	129885109	6
NM_012098	ANGPTL2	M00698	HEB	3.148	-73	2324872	chr9	129885109	8
NM_012098	ANGPTL2	M01592	LBP9 (Tcfcp211)	1.438	-58	11480367	chr9	129885102	17
NM_012098	ANGPTL2	M01592	LBP9 (Tcfcp211)	1.43	-72	11481053	chr9	129885099	17
NM_012098	ANGPTL2	M01287	Neuro D	3.75	544	10794852	chr9	129884500	6
NM_012098	ANGPTL2	M01287	Neuro D	3.75	538	10794853	chr9	129884500	6
NM_012098	ANGPTL2	M00644	LBP-1	3.184	763	2024742	chr9	129884281	7
NM_012098	ANGPTL2	M01287	Neuro D	2.937	763	10794851	chr9	129884281	6
NM_012098	ANGPTL2	M01287	Neuro D	2.937	757	10794854	chr9	129884281	6
NM_012098	ANGPTL2	M01287	Neuro D	3.204	986	10794850	chr9	129884058	6
NM_012098	ANGPTL2	M01287	Neuro D	3.204	980	10794855	chr9	129884058	6
NM_012401	PLXNB2	MA0095	YY1	1.146	-799	15938305	chr22	50746795	6
NM_012401	PLXNB2	M01709	MAFA	1.442	609	12184743	chr22	50745393	7
NM_012401	PLXNB2	M01721	PUR1	1.795	618	13001162	chr22	50745384	9
NM_012401	PLXNB2	M01207	ETS2	1.973	642	8252997	chr22	50745360	7
NM_012401	PLXNB2	M01207	ETS2	1.986	741	8252998	chr22	50745254	7
NM_014417	BBC3	M01721	PUR1	1.677	413	12990126	chr19	47734029	9
NM_014417	BBC3	M00704	TEF-1	2	942	2584935	chr19	47733503	6
NM_016232	IL1RL1	MA0095	YY1	2.01	-817	15953796	chr2	102927138	6
NM_016232	IL1RL1	MA0095	YY1	2.519	-691	15953795	chr2	102927270	6
NM_016232	IL1RL1	M01268	FXR	3.006	-253	9072009	chr2	102927701	7
NM_016252	BIRC6	M00704	TEF-1	2.076	-535	2683700	chr2	32581560	6
NM_016252	BIRC6	M00704	TEF-1	1.87	-454	2683701	chr2	32581641	6
NM_016252	BIRC6	M01287	Neuro D	2.843	-308	10386116	chr2	32581787	6
NM_016252	BIRC6	M01287	Neuro D	2.843	-302	10386119	chr2	32581787	6
NM_016252	BIRC6	M00644	LBP-1	2.944	-308	1925139	chr2	32581787	7
NM_016252	BIRC6	M01287	Neuro D	3.008	-273	10386117	chr2	32581822	6
NM_016252	BIRC6	M01287	Neuro D	3.008	-267	10386118	chr2	32581822	6
NM_016252	BIRC6	M00644	LBP-1	3.267	-267	1925140	chr2	32581821	7
NM_016252	BIRC6	M01721	PUR1	2.551	-168	13002084	chr2	32581918	9
NM_016252	BIRC6	M01207	ETS2	2.658	-116	8258291	chr2	32581972	7
NM_016252	BIRC6	MA0095	YY1	1.862	552	15944027	chr2	32582641	6
NM_017449	EPHB2	M00704	TEF-1	2.584	-893	2591639	chr1	23036431	6
NM_017449	EPHB2	M01721	PUR1	1.908	-734	12992157	chr1	23036596	9
NM_017449	EPHB2	M01287	Neuro D	3.673	933	10250276	chr1	23038263	6
NM_017449	EPHB2	M01287	Neuro D	3.673	939	10250281	chr1	23038263	6
NM_017449	EPHB2	M00644	LBP-1	3.696	933	1889626	chr1	23038263	7
NM_017449	EPHB2	M00993	TAL1	3.339	931	5992601	chr1	23038261	10
NM_017449	EPHB2	MA0055	Myf	1.514	942	14150203	chr1	23038260	12
NM_017449	EPHB2	M01269	NURR1	3.515	974	9209466	chr1	23038304	7
NM_017449	EPHB2	M01132	SF1	1.88	974	7339595	chr1	23038304	9
NM_018423	STYK1	M00704	TEF-1	2.067	383	2424580	chr12	10826502	6
NM_018423	STYK1	M01287	Neuro D	1.898	398	10006787	chr12	10826487	6
NM_018423	STYK1	M00644	LBP-1	2.051	404	1826242	chr12	10826487	7
NM_018423	STYK1	M01287	Neuro D	1.898	404	10006786	chr12	10826487	6
NM_018423	STYK1	M01709	MAFA	2.647	575	12098110	chr12	10826309	7
NM_018423	STYK1	M00704	TEF-1	2.23	614	2424581	chr12	10826271	6
NM_018423	STYK1	MA0095	YY1	2.113	649	15782978	chr12	10826236	6
NM_018534	NRP2	MA0095	YY1	3.126	-996	15968761	chr2	206546227	6
NM_018534	NRP2	M01308	SOX4	3.342	-642	10888854	chr2	206546581	8
NM_018534	NRP2	MA0095	YY1	2.905	-477	15968762	chr2	206546746	6
NM_018534	NRP2	M01207	ETS2	3.07	936	8279074	chr2	206548152	7
NM_018534	NRP2	M01269	NURR1	2.545	940	9251126	chr2	206548156	7
NM_021127	PMAIP1	M01207	ETS2	1.467	-546	8195008	chr18	57566645	7
NM_021127	PMAIP1	M01287	Neuro D	2.03	524	10215654	chr18	57567715	6
NM_021127	PMAIP1	M01287	Neuro D	2.03	530	10215655	chr18	57567715	6
NM_021127	PMAIP1	M00644	LBP-1	2.206	530	1879910	chr18	57567714	7
NM_021127	PMAIP1	M00644	LBP-1	2.206	524	1879909	chr18	57567715	7
NM_022162	CARD15	M00497	STAT3	2.151	-991	1230523	chr16	50730058	8
NM_022162	CARD15	M01207	ETS2	3.224	-879	8168179	chr16	50730163	7
NM_022162	CARD15	M00497	STAT3	2.717	-665	1230524	chr16	50730376	8
NM_022162	CARD15	M01207	ETS2	2.033	-513	8168177	chr16	50730536	7
NM_022162	CARD15	M01269	NURR1	1.754	-476	9188146	chr16	50730566	7
NM_022162	CARD15	M01269	NURR1	2.964	-362	9188145	chr16	50730680	7
NM_022162	CARD15	M01207	ETS2	2.934	-292	8168178	chr16	50730757	7
NM_022162	CARD15	M01131	SOX10	3.105	-102	7217677	chr16	50730947	7
NM_022162	CARD15	M00054	NF-kappaB	1.425	-26	98282	chr16	50731023	10
NM_022162	CARD15	M00053	c-Rel	1.176	-26	93732	chr16	50731023	10
NM_022162	CARD15	M00053	c-Rel	1.168	-15	96012	chr16	50731024	10
NM_022162	CARD15	M00054	NF-kappaB	1.421	-15	100759	chr16	50731024	10
NM_022162	CARD15	M00774	NF-kappaB	1.194	-11	3920222	chr16	50731022	16
NM_022162	CARD15	M01287	Neuro D	2.279	391	10143774	chr16	50731440	6
NM_022162	CARD15	M01287	Neuro D	2.279	397	10143775	chr16	50731440	6
NM_022162	CARD15	M00704	TEF-1	2.874	781	2527950	chr16	50731824	6
NM_022162	CARD15	M01131	SOX10	2.454	789	7217678	chr16	50731838	7
NM_022162	CARD15	M00704	TEF-1	2.53	945	2527949	chr16	50731994	6
NM_022304	HRH2	M01287	Neuro D	3.053	-227	10616754	chr5	175108236	6
NM_022304	HRH2	M01287	Neuro D	3.053	-221	10616755	chr5	175108236	6
NM_022304	HRH2	M00644	LBP-1	2.999	-227	1980735	chr5	175108236	7
NM_022304	HRH2	MA0095	YY1	1.68	-34	16051296	chr5	175108429	6
NM_023105	FGFR1	M01207	ETS2	1.711	-677	8391496	chr8	38327022	7
NM_023105	FGFR1	M00973	E2A	2.114	-72	5724813	chr8	38326416	8
NM_023105	FGFR1	M00704	TEF-1	2.082	-21	2969039	chr8	38326373	6
NM_024512	LRRC2	M00704	TEF-1	2.752	-109	2750712	chr3	46608120	6
NM_024512	LRRC2	M00704	TEF-1	2.221	-23	2750711	chr3	46608034	6
NM_024512	LRRC2	MA0095	YY1	1.451	425	15982277	chr3	46607586	6
NM_024512	LRRC2	M00500	STAT6	1.925	577	1496310	chr3	46607434	8
NM_032991	CASP3	M00497	STAT3	1.669	302	1252293	chr4	185570327	8
NM_033016	PDGFB	M01287	Neuro D	2.34	-743	10367148	chr22	39637651	6
NM_033016	PDGFB	M01287	Neuro D	2.34	-737	10367143	chr22	39637651	6
NM_033016	PDGFB	M01207	ETS2	2.374	-451	8251388	chr22	39637365	7
NM_033016	PDGFB	M01269	NURR1	2.177	-400	9234742	chr22	39637307	7
NM_033016	PDGFB	M01709	MAFA	2.231	-355	12183735	chr22	39637262	7
NM_033016	PDGFB	MA0095	YY1	2.237	-292	15936514	chr22	39637200	6
NM_033016	PDGFB	M01287	Neuro D	2.751	-281	10367149	chr22	39637189	6
NM_033016	PDGFB	M01287	Neuro D	2.751	-275	10367142	chr22	39637189	6
NM_033016	PDGFB	MA0095	YY1	2.51	-180	15936515	chr22	39637088	6
NM_033016	PDGFB	M01207	ETS2	1.577	-48	8251387	chr22	39636962	7
NM_033016	PDGFB	M01721	PUR1	2.144	619	13000566	chr22	39636295	9
NM_033016	PDGFB	M01207	ETS2	3.015	695	8251386	chr22	39636212	7
NM_033016	PDGFB	M00704	TEF-1	2.18	806	2672475	chr22	39636102	6
NM_033355	CASP8	M01207	ETS2	1.393	-127	8278498	chr2	202098031	7
NM_033355	CASP8	M00498	STAT4	1.482	680	1334003	chr2	202098845	8
NM_033380	COL4A5	M01287	Neuro D	1.828	-878	10820506	chrX	107682275	6
NM_033380	COL4A5	M01287	Neuro D	1.828	-872	10820507	chrX	107682275	6
NM_033380	COL4A5	M00644	LBP-1	1.97	-878	2031250	chrX	107682275	7
NM_033380	COL4A5	MA0095	YY1	3.135	-873	16144453	chrX	107682280	6
NM_033380	COL4A5	M01709	MAFA	2.07	-633	12301610	chrX	107682513	7
NM_138761	BAX	M00973	E2A	2.42	-82	5691834	chr19	49458026	8
NM_138761	BAX	M00121	USF	1.978	-82	188849	chr19	49458034	14
NM_138761	BAX	M00121	USF	1.978	-68	188850	chr19	49458034	14
NM_138761	BAX	M00539	Arnt	1.661	-85	1554689	chr19	49458031	20
NM_138761	BAX	M00539	Arnt	1.661	-65	1554690	chr19	49458031	20
NM_138761	BAX	M01033	HNF4	3.607	-57	6647232	chr19	49458059	6
NM_138761	BAX	MA0093	USF1	2.037	-30	15736825	chr19	49458086	7
NM_138761	BAX	M00539	Arnt	1.567	-37	1556177	chr19	49458079	20
NM_138761	BAX	M00539	Arnt	1.567	-17	1556178	chr19	49458079	20
NM_138761	BAX	MA0106	TP53	2.309	365	16265900	chr19	49458461	20
NM_138761	BAX	MA0106	TP53	2.315	351	16265090	chr19	49458467	20
NM_138761	BAX	M01651	P53	1.954	353	11493732	chr19	49458469	20
NM_138761	BAX	M01652	p53	2.423	353	11496053	chr19	49458469	20
NM_138761	BAX	M01652	p53	2.422	373	11496083	chr19	49458469	20
NM_138761	BAX	M00034	p53	1.981	353	61087	chr19	49458469	20
NM_138761	BAX	M00034	p53	1.979	373	61116	chr19	49458469	20
NM_138761	BAX	M01651	P53	1.954	373	11493753	chr19	49458469	20
NM_138761	BAX	MA0106	TP53	2.31	375	16265336	chr19	49458471	20
NM_138761	BAX	M00771	Ets	2.396	377	3914777	chr19	49458493	12
NM_138761	BAX	M01207	ETS2	3.897	382	8202233	chr19	49458498	7
NM_138761	BAX	M00339	c-Ets-1	1.993	390	646829	chr19	49458491	15
NM_138761	BAX	M01033	HNF4	3.523	430	6647234	chr19	49458540	6
NM_138761	BAX	M01269	NURR1	2.368	511	9206903	chr19	49458627	7
NM_139314	ANGPTL4	M01287	Neuro D	1.352	-873	10223754	chr19	8428137	6
NM_139314	ANGPTL4	M01287	Neuro D	1.352	-867	10223755	chr19	8428137	6
NM_139314	ANGPTL4	M00644	LBP-1	1.408	-873	1882057	chr19	8428137	7
NM_139314	ANGPTL4	M01721	PUR1	2.174	-55	12988472	chr19	8428946	9
NM_139314	ANGPTL4	M00497	STAT3	1.663	621	1234859	chr19	8429631	8
NM_145886	LRDD	M01269	NURR1	1.227	-248	9145807	chr11	805491	7
NM_145886	LRDD	M00500	STAT6	1.364	354	1464290	chr11	804888	8
NM_145886	LRDD	M01207	ETS2	1.127	408	8095667	chr11	804835	7
NM_145886	LRDD	M00498	STAT4	1.48	503	1272209	chr11	804739	8
NM_145886	LRDD	M00704	TEF-1	1.514	603	2387859	chr11	804647	6
NM_145886	LRDD	MA0095	YY1	1.283	691	15760460	chr11	804559	6
NM_148901	TNFRSF18	M01207	ETS2	1.792	-710	8203055	chr1	1142792	7
NM_148901	TNFRSF18	MA0095	YY1	1.782	637	15882489	chr1	1141446	6
NM_148901	TNFRSF18	M01287	Neuro D	1.468	738	10237251	chr1	1141351	6
NM_148901	TNFRSF18	M01287	Neuro D	1.468	732	10237252	chr1	1141351	6
NM_148901	TNFRSF18	M01287	Neuro D	1.181	999	10237250	chr1	1141090	6
NM_148901	TNFRSF18	M01287	Neuro D	1.181	993	10237253	chr1	1141090	6
NM_148901	TNFRSF18	M00644	LBP-1	1.497	999	1885850	chr1	1141090	7
NM_152871	FAS	M01207	ETS2	3.116	-481	8087912	chr10	90749799	7
NM_152871	FAS	M00704	TEF-1	1.884	-327	2374458	chr10	90749954	6
NM_152871	FAS	M00073	deltaEF1	1.763	-106	152000	chr10	90750181	11
NM_152871	FAS	M00704	TEF-1	3.187	-58	2374457	chr10	90750229	6
NM_152871	FAS	M00921	GR	1.727	882	5418004	chr10	90751161	8
NM_152880	PTK7	M00704	TEF-1	2.222	-876	2890994	chr6	43043146	6
NM_152880	PTK7	M01287	Neuro D	3.345	-870	10636044	chr6	43043158	6
NM_152880	PTK7	M01287	Neuro D	3.345	-864	10636049	chr6	43043158	6
NM_152880	PTK7	M00644	LBP-1	3.358	-870	1985777	chr6	43043158	7
NM_152880	PTK7	M00644	LBP-1	3.806	-754	1985778	chr6	43043267	7
NM_152880	PTK7	M01287	Neuro D	3.815	-760	10636045	chr6	43043268	6
NM_152880	PTK7	M01287	Neuro D	3.815	-754	10636048	chr6	43043268	6
NM_152880	PTK7	M00068	HEN1	1.822	-768	134963	chr6	43043260	22
NM_152880	PTK7	M00058	HEN1	1.533	-768	108903	chr6	43043260	22
NM_152880	PTK7	M00068	HEN1	1.826	-746	134379	chr6	43043260	22
NM_152880	PTK7	M00058	HEN1	1.536	-746	108658	chr6	43043260	22
NM_152880	PTK7	M01287	Neuro D	3.379	-617	10636046	chr6	43043411	6
NM_152880	PTK7	M01287	Neuro D	3.379	-611	10636047	chr6	43043411	6
NM_152880	PTK7	M00497	STAT3	3.126	786	1256040	chr6	43044814	8
NM_152880	PTK7	MA0095	YY1	3.44	833	16059341	chr6	43044855	6
NM_182925	FLT4	M00497	STAT3	1.63	630	1255132	chr5	180075986	8
NM_182925	FLT4	M01269	NURR1	1.855	785	9293285	chr5	180075839	7
NM_182925	FLT4	M01269	NURR1	2.445	825	9293284	chr5	180075799	7
NM_182925	FLT4	M01287	Neuro D	1.5	829	10618911	chr5	180075795	6
NM_182925	FLT4	M01287	Neuro D	1.5	823	10618912	chr5	180075795	6
NM_199168	CXCL12	M00704	TEF-1	2.088	-557	2363041	chr10	44881102	6
NM_199168	CXCL12	M00973	E2A	2.099	-511	5668022	chr10	44881056	8
NM_199168	CXCL12	MA0095	YY1	2.233	-389	15744621	chr10	44880928	6
NM_199168	CXCL12	M00468	AP-2rep	2.242	-319	865535	chr10	44880857	7
NM_199168	CXCL12	M00468	AP-2rep	2.161	260	865532	chr10	44880278	7
NM_199168	CXCL12	M01268	FXR	2.249	349	9003977	chr10	44880196	7
NM_199168	CXCL12	M00500	STAT6	2.213	453	1461947	chr10	44880092	8
NM_199168	CXCL12	M00500	STAT6	2.543	508	1461948	chr10	44880029	8
NM_199168	CXCL12	M00644	LBP-1	3.577	748	1802544	chr10	44879797	7
NM_199168	CXCL12	M01287	Neuro D	3.554	748	9916067	chr10	44879797	6
NM_199168	CXCL12	M01287	Neuro D	3.554	742	9916068	chr10	44879797	6
NM_199168	CXCL12	M01207	ETS2	3.243	835	8081824	chr10	44879703	7
NM_199168	CXCL12	M01287	Neuro D	3.286	950	9916066	chr10	44879595	6
NM_199168	CXCL12	M01287	Neuro D	3.286	944	9916069	chr10	44879595	6
NM_207002	BCL2L11	M01287	Neuro D	1.772	-955	10410902	chr2	111877535	6
NM_207002	BCL2L11	M01287	Neuro D	1.772	-949	10410903	chr2	111877535	6
NM_207002	BCL2L11	M00468	AP-2rep	1.888	-703	921480	chr2	111877780	7
NM_207002	BCL2L11	M01709	MAFA	2.263	-540	12194371	chr2	111877943	7
NM_207002	BCL2L11	M01287	Neuro D	1.445	646	10410905	chr2	111879130	6
NM_207002	BCL2L11	M01287	Neuro D	1.445	640	10410904	chr2	111879130	6
NM_207002	BCL2L11	MA0095	YY1	1.597	895	15955142	chr2	111879385	6
NM_212474	FN1	M01287	Neuro D	2.1	-942	10442152	chr2	216301727	6
NM_212474	FN1	M01287	Neuro D	2.1	-936	10442151	chr2	216301727	6
NM_212474	FN1	M01287	Neuro D	3.275	-520	10442153	chr2	216301305	6
NM_212474	FN1	M01287	Neuro D	3.275	-514	10442150	chr2	216301305	6
NM_212474	FN1	M00644	LBP-1	3.282	-520	1938740	chr2	216301304	7
NM_212474	FN1	MA0095	YY1	1.996	-227	15970115	chr2	216301012	6
NM_212474	FN1	M00039	CREB	2.028	-175	69052	chr2	216300966	8
NM_212474	FN1	M00039	CREB	2.028	-183	69053	chr2	216300966	8
NM_212474	FN1	M00691	ATF1	1.421	-186	2311677	chr2	216300966	11
NM_212474	FN1	M00917	CREB	1.76	-186	5412326	chr2	216300966	11
NM_212474	FN1	M00178	CREB	1.762	-185	287930	chr2	216300964	12
NM_212474	FN1	M00178	CREB	1.749	-173	287998	chr2	216300964	12
NM_212474	FN1	M00916	CREB	1.528	-173	5410789	chr2	216300964	14
NM_212474	FN1	M00513	ATF3	1.441	-172	1522381	chr2	216300963	14
NM_212474	FN1	M00017	ATF	1.808	-186	50675	chr2	216300963	14
NM_212474	FN1	M00513	ATF3	1.524	-186	1521924	chr2	216300963	14
NM_212474	FN1	M00017	ATF	1.672	-172	51866	chr2	216300963	14
NM_212474	FN1	M00916	CREB	1.466	-185	5411151	chr2	216300962	14
NM_212474	FN1	M00287	NF-Y	1.414	-167	620955	chr2	216300942	16
NM_212474	FN1	M00652	Nrf-1	1.333	504	2041376	chr2	216300287	10
NM_212474	FN1	M00652	Nrf-1	1.317	508	2043268	chr2	216300283	10
NM_212474	FN1	M01287	Neuro D	2.849	546	10442148	chr2	216300245	6
NM_212474	FN1	M01287	Neuro D	2.849	540	10442149	chr2	216300245	6
NM_212474	FN1	M00921	GR	3.269	919	5468483	chr2	216299872	8
NM_033341	BIRC8	NA	NA	NA	NA	NA	NA	NA	NA
NM_032974	CASP10	NA	NA	NA	NA	NA	NA	NA	NA
NM_000181	GUSB	NA	NA	NA	NA	NA	NA	NA	NA
NM_000861	HRH1	NA	NA	NA	NA	NA	NA	NA	NA
NM_003706	PLA2G4C	NA	NA	NA	NA	NA	NA	NA	NA
NM_015103	PLXND1	NA	NA	NA	NA	NA	NA	NA	NA
NM_003036	SKI	NA	NA	NA	NA	NA	NA	NA	NA
NM_003844	TNFRSF10A	NA	NA	NA	NA	NA	NA	NA	NA
NM_147187	TNFRSF10B	NA	NA	NA	NA	NA	NA	NA	NA
NM_003810	TNFSF10	NA	NA	NA	NA	NA	NA	NA	NA
