# Supplementary material for: Temporal clustering analysis of endothelial cell gene expression following exposure to a conventional radiotherapy dose fraction using Gaussian process clustering
Source: PLoS One. 2018 Oct 3;13(10):e0204960. doi: 10.1371/journal.pone.0204960 (PMC6169916; doi:10.1371/journal.pone.0204960)
Supplement: S4 Table — The names, descriptions and Swiss-Prot IDs of the 47 TFs predicted from the 49 differential genes using the MotiMap system are given in this table. (XLSX) [file pone.0204960.s007.xlsx]

## Sheet: Feuil1
S4 Table. Complete list of the 47 transcription factors associated with the 49 differential genes.
Name	Description	Swiss-Prot ID
ARNT	aryl hydrocarbon receptor nuclear translocator	ARNT_HUMAN
CTCF	CCCTC-binding factor (zinc finger protein)	CTCF_HUMAN
ESRRB	estrogen-related receptor beta	ERR2_HUMAN
ETS1	v-ets avian erythroblastosis virus E26 oncogene homolog 1	ETS1_HUMAN
ETS2	v-ets avian erythroblastosis virus E26 oncogene homolog 2	ETS2_HUMAN
FLI1	Fli-1 proto-oncogene, ETS transcription factor	FLI1_HUMAN
FOSL1	FOS-like antigen 1	FOSL1_HUMAN
HNF4A	hepatocyte nuclear factor 4, alpha	HNF4A_HUMAN
JUN	jun proto-oncogene	JUN_HUMAN
KLF12	Kruppel-like factor 12	KLF12_HUMAN
MAFA	v-maf avian musculoaponeurotic fibrosarcoma oncogene homolog A	MAFA_HUMAN
MEIS1	Meis homeobox 1	MEIS1_HUMAN
MEIS2	Meis homeobox 2	MEIS2_HUMAN
MYC	v-myc avian myelocytomatosis viral oncogene homolog	MYC_HUMAN
MYOD1	myogenic differentiation 1	MYOD1_HUMAN
NEUROD1	neuronal differentiation 1	NDF1_HUMAN
NFKB1	nuclear factor of kappa light polypeptide gene enhancer in B-cells 1	NFKB1_HUMAN
NHLH1	nescient helix loop helix 1	HEN1_HUMAN
NKX2-1	NK2 homeobox 1	NKX21_HUMAN
NR0B1	nuclear receptor subfamily 0, group B, member 1	NR0B1_HUMAN
NR1H4	nuclear receptor subfamily 1, group H, member 4	NR1H4_HUMAN
NR1I2	nuclear receptor subfamily 1, group I, member 2	NR1I2_HUMAN
NR3C1	nuclear receptor subfamily 3, group C, member 1 (glucocorticoid receptor)	GCR_HUMAN
NR4A1	nuclear receptor subfamily 4, group A, member 1	NR4A1_HUMAN
NR4A2	nuclear receptor subfamily 4, group A, member 2	NR4A2_HUMAN
PCBP1	poly(rC) binding protein 1	PCBP1_HUMAN
PURA	purine-rich element binding protein A	PURA_HUMAN
REL	v-rel avian reticuloendotheliosis viral oncogene homolog	REL_HUMAN
RFX1	regulatory factor X, 1 (influences HLA class II expression)	RFX1_HUMAN
SF1	splicing factor 1	SF01_HUMAN
SOX10	SRY (sex determining region Y)-box 10	SOX10_HUMAN
SOX4	SRY (sex determining region Y)-box 4	SOX4_HUMAN
SPI1	Spi-1 proto-oncogene	SPI1_HUMAN
STAT1	signal transducer and activator of transcription 1, 91kDa	STAT1_HUMAN
STAT3	signal transducer and activator of transcription 3 (acute-phase response factor)	STAT3_HUMAN
STAT4	signal transducer and activator of transcription 4	STAT4_HUMAN
STAT6	signal transducer and activator of transcription 6, interleukin-4 induced	STAT6_HUMAN
TAL1	T-cell acute lymphocytic leukemia 1	TAL1_HUMAN
TCF3	transcription factor 3	TFE2_HUMAN
TCF4	transcription factor 4	ITF2_HUMAN
TEAD1	TEA domain family member 1 (SV40 transcriptional enhancer factor)	TEAD1_HUMAN
TFCP2	transcription factor CP2	TFCP2_HUMAN
TGIF2	TGFB-induced factor homeobox 2	TGIF2_HUMAN
TP53	tumor protein p53	P53_HUMAN
USF1	upstream transcription factor 1	USF1_HUMAN
YY1	YY1 transcription factor	TYY1_HUMAN
ZNF143	zinc finger protein 143	ZN143_HUMAN
