# Supplementary material for: Temporal clustering analysis of endothelial cell gene expression following exposure to a conventional radiotherapy dose fraction using Gaussian process clustering
Source: PLoS One. 2018 Oct 3;13(10):e0204960. doi: 10.1371/journal.pone.0204960 (PMC6169916; doi:10.1371/journal.pone.0204960)
Supplement: S5 Table — This table gives the names of the genes, the motifs IDs and the names (in MotifMap and their corresponding names in Pathway Studio) of the predicted TFs for each cluster of differential genes. (XLSX) [file pone.0204960.s008.xlsx]

## Sheet: Feuil1
S5 Table. List of clusters, genes, transcription motifs and associated transcription factors.
Clusters	Time window (days)	Duration (days)	Genes	Motifs	Predicted transcription factors (names from MotifMap)	Predicted transcription factors (names from Pathway Studio)
1	"1-2"	2	ANGPTL4, PIDD1, PLXNB2	M00497, M00498, M00500, M00644, M00704, M01207, M01207, M01207, M01269, M01287, M01287, M01709, M01721, M01721, MA0095, MA0095	ETS2, LBP-1, MAFA, Neuro D, NURR1, PUR1, STAT3, STAT4, STAT6, TEF-1, YY1	ETS12, MAFA, NEUROD1, NR4A2, PURA, STAT3, STAT4, STAT6, TEAD1, TFCP2, YY1
2	"1-5"	5	ANGPTL4, CXCL8	M00174, M00497, M00644, M00704, M00704, M00926, M00973, M01267, M01269, M01287, M01287, M01721, MA0095	AP-1, E2A, FRA1, LBP-1, Neuro D, NURR1, PUR1, STAT3, TEF-1, YY1	FOSL1, JUN, NEUROD1, NR4A2, PURA, STAT3, TCF3, TEAD1, TFCP2, YY1
3	"1-5"	5	BAX, FOXC2	M00034, M00034, M00121, M00121, M00339, M00498, M00539, M00539, M00539, M00539, M00644, M00704, M00771, M00973, M01033, M01033, M01207, M01269, M01287, M01287, M01651, M01651, M01652, M01652, MA0093, MA0106, MA0106, MA0106	Arnt, c-Ets-1, E2A, Ets, ETS2, HNF4, LBP-1, Neuro D, NURR1, p53, STAT4, TEF-1, TP53, USF, USF1	ARNT, ETS1, ETS11, ETS12, HNF4A, NEUROD1, NR4A2, STAT4, TCF3, TEAD1, TFCP2, TP53, USF1, USF11
4	"3-4"	2	ADAMTS1, PIDD1, TFRC	M00498, M00498, M00500, M00644, M00644, M00644, M00644, M00704, M00704, M00704, M00727, M01131, M01132, M01154, M01207, M01207, M01207, M01208, M01217, M01248, M01268, M01269, M01269, M01287, M01287, M01287, M01287, M01589, MA0095, MA0095	c-Myc, Dax1, ERR2 (ESRRB), ETS2, FLI1, FXR, LBP-1, Neuro D, NUR77, NURR1, SF1, SOX10, STAT4, STAT6, TEF-1, YY1	ESRRB, ETS12, FLI1, MYC, NEUROD1, NR0B1, NR1H4, NR4A1, NR4A2, SF1, SOX10, STAT4, STAT6, TEAD1, TFCP2, YY1
5	"3-10"	8	ADAMTS1, PIDD1, PLXNA4	M00497, M00498, M00498, M00500, M00644, M00644, M00704, M00704, M00704, M01131, M01207, M01269, M01269, M01287, M01287, M01407, M01419, M01488, MA0095	ETS2, LBP-1, Meis1, Meis2, Neuro D, NURR1, SOX10, STAT3, STAT4, STAT6, TEF-1, TGIF2, YY1	ETS12, MEIS1, MEIS2, NEUROD1, NR4A2, SOX10, STAT3, STAT4, STAT6, TEAD1, TFCP2, TGIF2, YY1
6	"4-5"	2	ADAMTS1, COL4A5	M00498, M00644, M00644, M00644, M00704, M01131, M01287, M01287, M01287, M01287, M01709, MA0095	LBP-1, MAFA, Neuro D, SOX10, STAT4, TEF-1, YY1	MAFA, NEUROD1, SOX10, STAT4, TEAD1, TFCP2, YY1
7	"4-6"	3	FBLN5, ITGA4	M00500, M00704, M00704, M01131, M01287, M01287, M01709	MAFA, Neuro D, SOX10, STAT6, TEF-1	TEAD1, STAT6, SOX10, NEUROD1, MAFA
8	"4-6"	3	ITGA4, PIDD1, TIE1	M00498, M00500, M00704, M01131, M01131, M01207, M01269, M01269, M01287, M01287, M01287, M01287, M01709, MA0095, MA0095	ETS2, MAFA, Neuro D, NURR1, SOX10, STAT4, STAT6, TEF-1, YY1	ETS12, MAFA, NEUROD1, NR4A2, SOX10, STAT4, STAT6, TEAD1, YY1
9	"4-9"	6	FBLN5, PTGS2	M00054, M00054, M00500, M00704, M00704, M00704, M01033, M01131, M01131, M01207, M01721, MA0095	ETS2, HNF4, NF-kappaB, PUR1, SOX10, STAT6, TEF-1, YY1	ETS12, HNF4A, NFKB1, PURA, SOX10, STAT6, TEAD1, YY1
10	"4-11"	8	COL4A5, TIE1	M00644, M01131, M01131, M01269, M01287, M01287, M01287, M01287, M01709, MA0095, MA0095	LBP-1, MAFA, Neuro D, NURR1, SOX10, YY1	MAFA, NEUROD1, NR4A2, SOX10, TFCP2, YY1
11	"4-13"	10	ADAMTS1, PIDD1	M00498, M00498, M00500, M00644, M00644, M00704, M00704, M01131, M01207, M01269, M01287, M01287, MA0095	ETS2, LBP-1, Neuro D, NURR1, SOX10, STAT4, STAT6, TEF-1, YY1	ETS12, NEUROD1, NR4A2, SOX10, STAT4, STAT6, TEAD1, TFCP2, YY1
12	"5-11"	7	ADAMTS1, PLXNA4	M00497, M00498, M00644, M00644, M00704, M00704, M01131, M01269, M01287, M01287, M01407, M01419, M01488	LBP-1, Meis1, Meis2, Neuro D, NURR1, SOX10, STAT3, STAT4, TEF-1, TGIF2	MEIS1, MEIS2, NEUROD1, NR4A2, SOX10, STAT3, STAT4, TEAD1, TFCP2, TGIF2
13	"5-13"	9	BIRC5, CSF2	LM4_M2, M00497, M00498, M00658, M00704, M00704, M00794, M01131, M01131, M01153, M01207, M01207, M01207, M01287, M01287, M01287, M01287, M01287, M01287, M01287, M01287, M01709, M01709, MA0095, MA0095	ETS2, LM4_M2, MAFA, Neuro D, PU.1, PXR (PXR:RXR), SOX10, STAT3, STAT4, TEF-1, TTF-1 (Nkx2-1), YY1	ETS12, MAFA, NEUROD1, NKX2-1, NR1I2, SOX10, SPI1, STAT3, STAT4, TEAD1, YY1
14	"5-14"	10	INSR, KIT	M00184, M00217, M00468, M00497, M00644, M00704, M00704, M00704, M00727, M00973, M00993, M01132, M01217, M01269, M01287, M01287, M01589	AP-2rep, E2A, ERR2 (ESRRB), LBP-1, MyoD, Neuro D, NUR77, NURR1, SF1, STAT3, TAL1, TEF-1, USF	ESRRB, KLF12, MYOD1, NEUROD1, NR4A1, NR4A2, SF1, STAT3, TAL1, TCF3, TEAD1, TFCP2, USF1
15	"6-12"	7	CASP10, CASP3	M00497	STAT3	STAT3
16	"6-16"	11	FGFR1, PLXNB3	LM2_CTCF, M00468, M00704, M00704, M00973, M00973, M01207, MA0095, MA0139	AP-2rep, CTCF, E2A, ETS2, TEF-1, YY1	CTCF, ETS12, KLF12, TCF3, TEAD1, YY1
17	"7-8"	2	KIT, PTK7	M00058, M00058, M00068, M00068, M00184, M00468, M00497, M00644, M00644, M00644, M00704, M00704, M00704, M00704, M00973, M00993, M01287, M01287, M01287, M01287, M01287, M01287, M01287, M01287, MA0095	AP-2rep, E2A, HEN1, LBP-1, MyoD, Neuro D, STAT3, TAL1, TEF-1, YY1	KLF12, MYOD1, NEUROD1, NHLH1, STAT3, TAL1, TCF3, TEAD1, TFCP2, YY1
18	"7-12"	6	ANGPT2, CXCL12	M00280, M00468, M00468, M00500, M00500, M00644, M00658, M00704, M00973, M01207, M01207, M01268, M01287, M01287, M01287, M01287, M01287, M01287, MA0095	AP-2rep, E2A, ETS2, FXR, LBP-1, Neuro D, PU.1, RFX1, STAT6, TEF-1, YY1	ETS12, KLF12, NEUROD1, NR1H4, RFX1, SPI1, STAT6, TCF3, TEAD1, TFCP2, YY1
19	"7-13"	7	ITGA4, VEGFC	M00217, M01287, M01287, M01287, M01287, M01709	MAFA, Neuro D, USF	MAFA, NEUROD1, USF1
20	"7-14"	8	ADAMTS1, NRP2, PLXNA4	M00497, M00498, M00644, M00644, M00704, M00704, M01131, M01207, M01269, M01269, M01287, M01287, M01308, M01407, M01419, M01488, MA0095, MA0095	ETS2, LBP-1, Meis1, Meis2, Neuro D, NURR1, SOX10, SOX4, STAT3, STAT4, TEF-1, TGIF2, YY1	ETS12, MEIS1, MEIS2, NEUROD1, NR4A2, SOX10, SOX4, STAT3, STAT4, TEAD1, TFCP2, TGIF2, YY1
21	"8-9"	2	FGFR1, PLXND1	M00704, M00973, M01207	E2A, ETS2, TEF-1	ETS12, TCF3, TEAD1
22	"8-10"	3	CASP10, EPHB4	M00704, M01709	MAFA, TEF-1	MAFA, TEAD1
23	"8-10"	3	ANGPT2, ANGPTL4, CXCL12, SELP	M00217, M00280, M00468, M00468, M00497, M00500, M00500, M00644, M00644, M00644, M00644, M00658, M00704, M00704, M00973, M01131, M01207, M01207, M01268, M01287, M01287, M01287, M01287, M01287, M01287, M01287, M01287, M01287, M01287, M01721, MA0095, MA0095	AP-2rep, E2A, ETS2, FXR, LBP-1, Neuro D, PU.1, PUR1, RFX1, SOX10, STAT3, STAT6, TEF-1, USF, YY1	ETS12, KLF12, NEUROD1, NR1H4, PURA, RFX1, SOX10, SPI1, STAT3, STAT6, TCF3, TEAD1, TFCP2, USF1, YY1
24	"8-11"	4	CASP8, PMAIP1	M00498, M00644, M00644, M01207, M01207, M01287, M01287	ETS2, LBP-1, Neuro D, STAT4	ETS12, NEUROD1, STAT4, TFCP2
25	"8-11"	4	ANXA3, HRH2	M00644, M00644, M00704, M01287, M01287, M01287, M01287, M01287, M01287, M01709, MA0095, MA0095	LBP-1, MAFA, Neuro D, TEF-1, YY1	MAFA, NEUROD1, TEAD1, TFCP2, YY1
26	"8-13"	6	HGF, LRRC17	M00658, M00658, M00687, M00704, M00926, M01153, M01207, M01268	alpha-CP1, AP-1, ETS2, FXR, PU.1, PXR (PXR:RXR), TEF-1	ETS12, JUN, NR1H4, NR1I2, PCBP1, SPI1, TEAD1
27	"8-16"	9	ANGPT2, CD34	M00280, M00500, M00644, M00658, M00704, M01131, M01207, M01207, M01268, M01269, M01287, M01287, M01287, M01287, MA0095, MA0095	ETS2, FXR, LBP-1, Neuro D, NURR1, PU.1, RFX1, SOX10, STAT6, TEF-1, YY1	ETS12, NEUROD1, NR1H4, NR4A2, RFX1, SOX10, SPI1, STAT6, TEAD1, TFCP2, YY1
28	"9-11"	3	CASP8, TNFRSF10A	M00498, M01207	ETS2, STAT4	ETS12, STAT4
29	"9-11"	3	ANGPT2, BDKRB2, CXCL8	M00174, M00280, M00468, M00498, M00500, M00658, M00704, M00704, M00921, M00926, M00973, M00973, M01131, M01207, M01267, M01269, M01287, M01287, M01287, M01287, M01287, M01287, M01721, MA0095	AP-1, AP-2rep, E2A, ETS2, FRA1, GR, Neuro D, NURR1, PU.1, PUR1, RFX1, SOX10, STAT4, STAT6, TEF-1, YY1	ETS12, FOSL1, JUN, KLF12, NEUROD1, NR3C1, NR4A2, PURA, RFX1, SOX10, SPI1, STAT4, STAT6, TCF3, TEAD1, YY1
30	"9-13"	5	PLA2G4C, PLXNA4	M00497, M00704, M01269, M01407, M01419, M01488	Meis1, Meis2, NURR1, STAT3, TEF-1, TGIF2	MEIS1, MEIS2, NR4A2, STAT3, TEAD1, TGIF2
31	"9-15"	7	CXCL12, SELP	M00217, M00468, M00468, M00500, M00500, M00644, M00644, M00644, M00704, M00704, M00973, M01131, M01207, M01268, M01287, M01287, M01287, M01287, M01287, M01287, MA0095, MA0095	AP-2rep, E2A, ETS2, FXR, LBP-1, Neuro D, SOX10, STAT6, TEF-1, USF, YY1	ETS12, KLF12, NEUROD1, NR1H4, SOX10, STAT6, TCF3, TEAD1, TFCP2, USF1, YY1
32	"9-15"	7	LTA4H, ROR1	LM4_M2, M00262, M00264, M00468, M00498, M00704, M00973, M01131, M01200, M01207, M01207, M01207, M01259, M01269, M01287, M01287, M01721	AP-2rep, CTCF, E2A, ETS2, LM4_M2, Neuro D, NURR1, PUR1, SOX10, Staf, STAT4, TEF-1	CTCF, ETS12, KLF12, NEUROD1, NR4A2, PURA, SOX10, STAT4, TCF3, TEAD1, ZNF143
33	"10-19"	10	CD34, CXCL10, ,	M00053, M00053, M00054, M00054, M00054, M00208, M00500, M00644, M00704, M00704, M00704, M00774, M01131, M01207, M01224, M01268, M01269, M01287, M01287, M01308, M01308, M01705, MA0095, MA0095	c-Rel, ETS2, FXR, LBP-1, Neuro D, NF-kappaB, NURR1, P50:RELA-P65, SOX10, SOX4, SOX4, STAT6, TCF4, TEF-1, YY1	ETS12, NEUROD1, NFKB1, NFKB1, NR1H4, NR4A2, REL, SOX10, SOX4, STAT6, TCF4, TEAD1, TFCP2, YY1
34	"11-12"	2	LTA4H, ROR1, SMAD3	LM4_M2, M00262, M00264, M00468, M00498, M00704, M00704, M00704, M00973, M01131, M01200, M01207, M01207, M01207, M01207, M01207, M01259, M01269, M01287, M01287, M01287, M01287, M01721	AP-2rep, CTCF, E2A, ETS2, LM4_M2, Neuro D, NURR1, PUR1, SOX10, Staf, STAT4, TEF-1	CTCF, ETS12, KLF12, NEUROD1, NR4A2, PURA, SOX10, STAT4, TCF3, TEAD1, ZNF143
35	"11-12"	2	EPHB4, SLIT2	M00500, M00644, M00644, M00644, M00704, M00973, M01033, M01268, M01269, M01287, M01287, M01287, M01287, M01589, M01709, MA0095	E2A, ERR2 (ESRRB), FXR, HNF4, LBP-1, MAFA, Neuro D, NURR1, STAT6, TEF-1, YY1	ESRRB, HNF4A, MAFA, NEUROD1, NR1H4, NR4A2, STAT6, TCF3, TEAD1, TFCP2, YY1
36	"12-13"	2	ANXA3, CASP10, CASP3	M00497, M00644, M00704, M01287, M01287, M01287, M01287, M01709, MA0095	LBP-1, MAFA, Neuro D, STAT3, TEF-1, YY1	MAFA, NEUROD1, STAT3, TEAD1, TFCP2, YY1
37	"12-13"	2	COL4A5, PDGFB	M00644, M00704, M01207, M01207, M01207, M01269, M01287, M01287, M01287, M01287, M01287, M01287, M01709, M01709, M01721, MA0095, MA0095, MA0095	ETS2, LBP-1, MAFA, Neuro D, NURR1, PUR1, TEF-1, YY1	ETS12, MAFA, NEUROD1, NR4A2, PURA, TEAD1, TFCP2, YY1
38	"12-14"	3	ITGA4, PDGFB	M00704, M01207, M01207, M01207, M01269, M01287, M01287, M01287, M01287, M01287, M01287, M01709, M01709, M01721, MA0095, MA0095	ETS2, MAFA, Neuro D, NURR1, PUR1, TEF-1, YY1	ETS12, MAFA, NEUROD1, NR4A2, PURA, TEAD1, YY1
39	"14-15"	2	CD34, CXCL2, PLA2G4C	M00500, M00644, M00704, M00704, M00921, M01131, M01207, M01207, M01268, M01269, M01269, M01287, M01287, MA0095, MA0095, MA0095	ETS2, FXR, GR, LBP-1, Neuro D, NURR1, SOX10, STAT6, TEF-1, YY1	ETS12, NEUROD1, NR1H4, NR3C1, NR4A2, SOX10, STAT6, TEAD1, TFCP2, YY1
40	"14-17"	4	CD34, COL4A1, NRP2	M00500, M00644, M00644, M00704, M01131, M01131, M01131, M01207, M01207, M01212, M01268, M01269, M01269, M01287, M01287, M01287, M01287, M01287, M01287, M01308, M01308, M01721, MA0095, MA0095, MA0095, MA0095	ETS2, FXR, LBP-1, Neuro D, NURR1, PUR1, SOX10, SOX4, STAT1:STAT1, STAT6, TEF-1, YY1	ETS12, NEUROD1, NR1H4, NR4A2, PURA, SOX10, SOX4, STAT1, STAT6, TEAD1, TFCP2, YY1
41	"14-17"	4	CXCL8, PDGFB, TFRC	M00174, M00644, M00644, M00704, M00704, M00704, M00704, M00727, M00926, M00973, M01132, M01154, M01207, M01207, M01207, M01207, M01207, M01208, M01217, M01248, M01267, M01268, M01269, M01269, M01269, M01287, M01287, M01287, M01287, M01287, M01287, M01589, M01709, M01721, MA0095, MA0095, MA0095, MA0095	AP-1, c-Myc, Dax1, E2A, ERR2 (ESRRB), ETS2, FLI1, FRA1, FXR, LBP-1, MAFA, Neuro D, NUR77, NURR1, PUR1, SF1	ESRRB, ETS12, FLI1, FOSL1, JUN, MAFA, MYC, NEUROD1, NR0B1, NR1H4, NR4A1, NR4A2, PURA, SF1, TCF3, TFCP2
42	"14-18"	5	BIRC6, NRP2	M00644, M00644, M00704, M00704, M01207, M01207, M01269, M01287, M01287, M01287, M01287, M01308, M01721, MA0095, MA0095, MA0095	ETS2, LBP-1, Neuro D, NURR1, PUR1, SOX4, TEF-1, YY1	ETS12, NEUROD1, NR4A2, PURA, SOX4, TEAD1, TFCP2, YY1
43	"15-17"	3	CD34, PDGFB	M00500, M00644, M00704, M00704, M01131, M01207, M01207, M01207, M01207, M01268, M01269, M01269, M01287, M01287, M01287, M01287, M01287, M01287, M01709, M01721, MA0095, MA0095, MA0095, MA0095	ETS2, FXR, LBP-1, MAFA, Neuro D, NURR1, PUR1, SOX10, STAT6, TEF-1, YY1	ETS12, MAFA, NEUROD1, NR1H4, NR4A2, PURA, SOX10, STAT6, TEAD1, TFCP2, YY1
