# Supplementary material for: Temporal clustering analysis of endothelial cell gene expression following exposure to a conventional radiotherapy dose fraction using Gaussian process clustering
Source: PLoS One. 2018 Oct 3;13(10):e0204960. doi: 10.1371/journal.pone.0204960 (PMC6169916; doi:10.1371/journal.pone.0204960)
Supplement: S6 Table — We report here the number of times each TF was respectively predicted for each day and each time window (days 1–4, 4–7, 7–10, 10–14, 14–17 and 17–21) post-irradiation. Cluster numbers are also indicated for each day and time window. (XLSX) [file pone.0204960.s009.xlsx]

## Sheet: Feuil1
S6 Table. Occurrences of predicted TFs (per day, per time window).
TFs	D1	D2	D3	D4	D5	D6	D7	D8	D9	D10	D11	D12	D13	D14	D15	D16	D17	D18	D19	D20	D21	D1-4	D4-7	D7-10	D10-14	D14-17	D17-21
Cluster(s)	1-3	1-3	2-5	2-11	2-3, 5-14	5, 7-16	5, 9-20	5, 9-27	5, 9-16, 18-32	5, 10-16, 18-20, 22-33	10-16, 18-20, 24-35	11, 13-16, 18-20, 26-27, 30-38	11, 13-14, 16, 19-20, 26-27, 30-33, 36-38	14, 16, 20, 27, 31-33, 38-42	16, 27, 31-33, 39-43	16, 27, 33, 40-43	33, 40-43	33, 42	33	-	-	1 -11	2-20	5, 9-33	10-16, 18-20, 22-42	14, 16, 20, 27, 31-33, 38-42	33, 40-43
ARNT	1	1	1	1	1	0	0	0	0	0	0	0	0	0	0	0	0	0	0	0	0	1	1	0	0	0	0
CTCF	0	0	0	0	0	1	1	1	2	2	2	2	2	2	2	1	0	0	0	0	0	0	1	2	2	1	0
ESRRB	0	0	1	1	1	1	1	1	1	1	2	2	1	2	1	1	1	0	0	0	0	1	2	1	3	2	1
ETS1	2	2	2	2	2	0	0	0	0	0	0	0	0	0	0	0	0	0	0	0	0	2	2	0	0	0	0
ETS2	3	3	3	4	4	4	6	11	12	11	12	11	10	10	10	7	5	3	1	0	0	5	9	12	16	10	5
FLI1	0	0	1	1	1	0	0	0	0	0	0	0	0	1	1	1	1	0	0	0	0	1	1	0	1	1	1
FOSL1	1	1	1	1	1	0	0	0	1	1	1	0	0	1	1	1	1	0	0	0	0	1	1	1	1	1	1
HNF4A	1	1	1	2	2	1	1	1	1	0	1	1	0	0	0	0	0	0	0	0	0	2	2	1	1	0	0
JUN	1	1	1	1	1	0	0	1	2	2	2	1	1	1	1	1	1	0	0	0	0	1	1	2	2	1	1
KLF12	0	0	0	0	0	2	3	3	5	5	5	4	4	4	3	1	0	0	0	0	0	0	3	5	5	3	0
MAFA	1	1	0	2	2	4	2	6	6	6	6	7	6	2	1	1	1	0	0	0	0	3	4	6	7	2	1
MEIS1	0	0	1	1	1	1	1	1	1	1	1	0	1	1	0	0	0	0	0	0	0	1	1	1	1	1	0
MEIS2	0	0	1	1	1	1	1	1	1	1	1	1	1	1	0	0	0	0	0	0	0	1	1	1	1	1	0
MYC	0	0	1	1	1	0	0	0	0	0	0	0	0	1	1	1	1	0	0	0	0	1	1	0	1	1	1
MYOD1	0	0	0	0	0	1	1	1	1	1	1	1	1	1	0	0	0	0	0	0	0	0	1	1	1	1	0
NEUROD1	2	2	4	7	7	7	8	17	18	18	19	16	14	12	9	6	5	2	1	0	0	7	13	19	24	12	5
NFKB1	0	0	0	1	1	1	1	1	1	1	1	1	1	1	1	1	1	1	1	0	0	1	1	2	1	1	1
NHLH1	0	0	0	0	0	0	1	1	0	0	0	0	0	0	0	0	0	0	0	0	0	0	1	1	0	0	0
NKX2-1	0	0	0	0	0	1	0	1	1	1	1	1	1	0	0	0	0	0	0	0	0	0	1	1	1	0	0
NR0B1	0	0	1	1	1	0	0	0	0	0	0	0	0	1	1	1	1	0	0	0	0	1	1	0	1	1	1
NR1H4	0	0	1	1	1	0	1	3	3	3	4	4	3	3	3	2	2	1	1	0	0	1	2	3	5	3	2
NR1I2	0	0	0	0	0	1	0	2	2	2	2	2	2	0	0	0	0	0	0	0	0	0	1	2	2	0	0
NR3C1	0	0	0	0	0	0	0	0	1	1	1	0	0	1	1	0	0	0	0	0	0	0	0	1	2	1	0
NR4A1	0	0	1	1	1	1	1	1	1	1	1	1	1	2	1	1	1	0	0	0	0	1	2	1	2	2	1
NR4A2	3	3	5	6	6	4	5	6	8	8	8	8	7	9	7	5	5	2	1	0	0	6	8	8	12	9	5
PCBP1	0	0	0	0	0	0	0	1	1	1	1	1	1	0	0	0	0	0	0	0	0	0	0	1	1	0	0
PURA	2	2	1	2	2	1	1	2	4	3	2	2	2	4	4	3	3	1	0	0	0	3	1	4	6	4	3
REL	0	0	0	0	0	0	0	0	0	1	1	1	1	1	1	1	1	1	1	0	0	0	0	1	1	1	1
RFX1	0	0	0	0	0	0	0	1	1	1	1	1	1	1	1	1	0	0	0	0	0	0	1	1	1	1	0
SF1	0	0	1	1	1	1	1	1	1	1	1	1	1	2	1	1	1	0	0	0	0	1	2	1	2	2	1
SOX10	0	0	1	4	4	5	4	7	9	7	7	5	5	5	4	2	2	1	1	0	0	4	5	9	8	5	2
SOX4	0	0	0	0	0	0	1	1	1	2	2	2	2	3	3	3	3	2	1	0	0	0	1	2	3	3	3
SPI1	0	0	0	0	0	1	1	4	4	4	4	4	4	1	1	1	0	0	0	0	0	0	2	4	4	1	0
STAT1	0	0	0	0	0	0	0	0	0	0	0	0	0	1	1	1	1	0	0	0	0	0	0	0	1	1	1
STAT3	1	1	2	2	2	4	4	6	5	5	4	4	4	2	0	0	0	0	0	0	0	2	5	6	5	2	0
STAT4	2	2	3	3	3	3	3	4	6	6	6	4	4	2	1	0	0	0	0	0	0	3	4	6	6	2	0
STAT6	1	1	1	2	2	2	3	4	5	4	5	4	3	2	2	1	1	1	1	0	0	2	3	5	5	2	1
TAL1	0	0	0	0	0	1	1	1	1	1	1	1	1	1	0	0	0	0	0	0	0	0	1	1	1	1	0
TCF3	2	2	2	2	2	3	4	4	7	7	8	6	5	6	5	3	1	0	0	0	0	2	6	7	8	5	1
TCF4	0	0	0	0	0	0	0	0	0	1	1	1	1	1	1	1	1	1	1	0	0	0	0	1	1	1	1
TEAD1	3	3	6	8	8	9	11	16	17	16	17	17	15	15	12	8	6	3	2	0	0	8	14	19	21	14	6
TFCP2	2	2	4	5	5	3	4	11	10	10	10	8	7	8	6	4	4	2	1	0	0	5	7	11	14	8	4
TGIF2	0	0	1	1	1	1	1	1	1	1	1	1	1	1	0	0	0	0	0	0	0	1	1	1	1	1	0
TP53	1	1	1	1	1	0	0	0	0	0	0	0	0	0	0	0	0	0	0	0	0	1	1	0	0	0	0
USF1	1	1	1	1	1	1	2	3	3	3	3	3	3	2	1	0	0	0	0	0	0	1	3	3	3	2	0
YY1	3	3	3	6	6	7	8	14	14	13	14	12	11	10	10	7	6	3	1	0	0	7	12	15	18	10	6
ZNF143	0	0	0	0	0	0	0	0	1	1	1	1	1	1	1	0	0	0	0	0	0	0	0	1	1	1	0
