# Supplementary material for: Temporal clustering analysis of endothelial cell gene expression following exposure to a conventional radiotherapy dose fraction using Gaussian process clustering
Source: PLoS One. 2018 Oct 3;13(10):e0204960. doi: 10.1371/journal.pone.0204960 (PMC6169916; doi:10.1371/journal.pone.0204960)
Supplement: S7 Table — The table presents the result of the subnetwork enrichment of the five node genes BIRC5, CXCL8, CXCL10, CXCL12, PTGS2 searching for regulating cell processes using the Pathway Studio software. Ranks of hits are based on the p-values. (XLSX) [file pone.0204960.s010.xlsx]

## Sheet: Feuil1
S7 Table. Subnetwork enrichment (regulating cell processes) of BIRC5, CXCL8, CXCL10, CXCL12, PTGS2.
Name	Total # of Neighbors	Gene Set Seed	Overlap	Percent Overlap	Overlapping Entities	p-value	Jaccard similarity	Hit type	Rank
Proteins/Chemicals Regulating Cell Processes of endothelial cell invasion	276	endothelial cell invasion	5	1	PTGS2;CXCL10;CXCL12;CXCL8;BIRC5	4.86967e-12	0.0181159	Proteins/Chemicals Regulating Cell Processes	1
Proteins/Chemicals Regulating Cell Processes of immune evasion	285	immune evasion	5	1	PTGS2;CXCL10;CXCL12;CXCL8;BIRC5	5.72375e-12	0.0175439	Proteins/Chemicals Regulating Cell Processes	2
Proteins/Chemicals Regulating Cell Processes of hematopoietic stem cell proliferation	363	hematopoietic stem cell proliferation	5	1	PTGS2;CXCL10;CXCL12;CXCL8;BIRC5	1.93328e-11	0.0137741	Proteins/Chemicals Regulating Cell Processes	3
Proteins/Chemicals Regulating Cell Processes of regulatory T-cell migration	93	regulatory T-cell migration	4	4	PTGS2;CXCL10;CXCL12;CXCL8	5.53236e-11	0.0425532	Proteins/Chemicals Regulating Cell Processes	4
Proteins/Chemicals Regulating Cell Processes of cancer stem cell proliferation	101	cancer stem cell proliferation	4	3	PTGS2;CXCL12;CXCL8;BIRC5	7.7354e-11	0.0392157	Proteins/Chemicals Regulating Cell Processes	5
Proteins/Chemicals Regulating Cell Processes of endothelial cell survival	496	endothelial cell survival	5	1	PTGS2;CXCL10;CXCL12;CXCL8;BIRC5	9.27686e-11	0.0100806	Proteins/Chemicals Regulating Cell Processes	6
Proteins/Chemicals Regulating Cell Processes of peripheral lymphocyte migration	14	peripheral lymphocyte migration	3	20	CXCL10;CXCL12;CXCL8	1.73121e-10	0.1875	Proteins/Chemicals Regulating Cell Processes	7
Proteins/Chemicals Regulating Cell Processes of capillary endothelial cell migration	146	capillary endothelial cell migration	4	2	PTGS2;CXCL10;CXCL12;CXCL8	3.4388e-10	0.0272109	Proteins/Chemicals Regulating Cell Processes	8
Proteins/Chemicals Regulating Cell Processes of placenta development	676	placenta development	5	0	PTGS2;CXCL10;CXCL12;CXCL8;BIRC5	4.38601e-10	0.00739645	Proteins/Chemicals Regulating Cell Processes	9
Proteins/Chemicals Regulating Cell Processes of blood vessel development	712	blood vessel development	5	0	PTGS2;CXCL10;CXCL12;CXCL8;BIRC5	5.68935e-10	0.00702247	Proteins/Chemicals Regulating Cell Processes	10
Proteins/Chemicals Regulating Cell Processes of hepatocyte proliferation	732	hepatocyte proliferation	5	0	PTGS2;CXCL10;CXCL12;CXCL8;BIRC5	6.5371e-10	0.0068306	Proteins/Chemicals Regulating Cell Processes	11
Proteins/Chemicals Regulating Cell Processes of neuron apoptosis	770	neuron apoptosis	5	0	PTGS2;CXCL10;CXCL12;CXCL8;BIRC5	8.42515e-10	0.00649351	Proteins/Chemicals Regulating Cell Processes	12
Proteins/Chemicals Regulating Cell Processes of luteinization	189	luteinization	4	2	PTGS2;CXCL12;CXCL8;BIRC5	9.74234e-10	0.0210526	Proteins/Chemicals Regulating Cell Processes	13
Proteins/Chemicals Regulating Cell Processes of endothelial cell chemotaxis	194	endothelial cell chemotaxis	4	2	PTGS2;CXCL10;CXCL12;CXCL8	1.0823e-09	0.0205128	Proteins/Chemicals Regulating Cell Processes	14
Proteins/Chemicals Regulating Cell Processes of megakaryocyte development	195	megakaryocyte development	4	2	PTGS2;CXCL12;CXCL8;BIRC5	1.10495e-09	0.0204082	Proteins/Chemicals Regulating Cell Processes	15
Proteins/Chemicals Regulating Cell Processes of T-cell polarity	206	T-cell polarity	4	1	PTGS2;CXCL10;CXCL12;CXCL8	1.37822e-09	0.0193237	Proteins/Chemicals Regulating Cell Processes	16
Proteins/Chemicals Regulating Cell Processes of T-cell infiltration	222	T-cell infiltration	4	1	PTGS2;CXCL10;CXCL12;CXCL8	1.8624e-09	0.0179372	Proteins/Chemicals Regulating Cell Processes	17
Proteins/Chemicals Regulating Cell Processes of tumor immunity	905	tumor immunity	5	0	PTGS2;CXCL10;CXCL12;CXCL8;BIRC5	1.89326e-09	0.00552486	Proteins/Chemicals Regulating Cell Processes	18
Proteins/Chemicals Regulating Cell Processes of hepatic regeneration	910	hepatic regeneration	5	0	PTGS2;CXCL10;CXCL12;CXCL8;BIRC5	1.94626e-09	0.00549451	Proteins/Chemicals Regulating Cell Processes	19
Proteins/Chemicals Regulating Cell Processes of T-cell recruitment	231	T-cell recruitment	4	1	PTGS2;CXCL10;CXCL12;CXCL8	2.18528e-09	0.0172414	Proteins/Chemicals Regulating Cell Processes	20
Proteins/Chemicals Regulating Cell Processes of monocyte transendothelial migration	234	monocyte transendothelial migration	4	1	PTGS2;CXCL10;CXCL12;CXCL8	2.3017e-09	0.0170213	Proteins/Chemicals Regulating Cell Processes	21
Proteins/Chemicals Regulating Cell Processes of epithelial cell proliferation	959	epithelial cell proliferation	5	0	PTGS2;CXCL10;CXCL12;CXCL8;BIRC5	2.53124e-09	0.00521376	Proteins/Chemicals Regulating Cell Processes	22
Proteins/Chemicals Regulating Cell Processes of monocyte homing	36	monocyte homing	3	8	CXCL10;CXCL12;CXCL8	3.39359e-09	0.0789474	Proteins/Chemicals Regulating Cell Processes	23
Proteins/Chemicals Regulating Cell Processes of smooth muscle cell migration	1056	smooth muscle cell migration	5	0	PTGS2;CXCL10;CXCL12;CXCL8;BIRC5	4.10182e-09	0.00473485	Proteins/Chemicals Regulating Cell Processes	24
Proteins/Chemicals Regulating Cell Processes of dendritic cell development	1064	dendritic cell development	5	0	PTGS2;CXCL10;CXCL12;CXCL8;BIRC5	4.25987e-09	0.00469925	Proteins/Chemicals Regulating Cell Processes	25
Proteins/Chemicals Regulating Cell Processes of cell motion	1108	cell motion	5	0	PTGS2;CXCL10;CXCL12;CXCL8;BIRC5	5.21854e-09	0.00451264	Proteins/Chemicals Regulating Cell Processes	26
Proteins/Chemicals Regulating Cell Processes of megakaryopoiesis	300	megakaryopoiesis	4	1	PTGS2;CXCL12;CXCL8;BIRC5	6.24716e-09	0.013289	Proteins/Chemicals Regulating Cell Processes	27
Proteins/Chemicals Regulating Cell Processes of leukocyte cell adhesion	1157	leukocyte cell adhesion	5	0	PTGS2;CXCL10;CXCL12;CXCL8;BIRC5	6.48162e-09	0.00432152	Proteins/Chemicals Regulating Cell Processes	28
Proteins/Chemicals Regulating Cell Processes of leukocyte infiltration	308	leukocyte infiltration	4	1	PTGS2;CXCL10;CXCL12;CXCL8	6.94339e-09	0.012945	Proteins/Chemicals Regulating Cell Processes	29
Proteins/Chemicals Regulating Cell Processes of cell regeneration	1180	cell regeneration	5	0	PTGS2;CXCL10;CXCL12;CXCL8;BIRC5	7.1532e-09	0.00423729	Proteins/Chemicals Regulating Cell Processes	30
Proteins/Chemicals Regulating Cell Processes of endothelial cell apoptosis	1186	endothelial cell apoptosis	5	0	PTGS2;CXCL10;CXCL12;CXCL8;BIRC5	7.33723e-09	0.00421585	Proteins/Chemicals Regulating Cell Processes	31
Proteins/Chemicals Regulating Cell Processes of mucosal barrier	313	mucosal barrier	4	1	PTGS2;CXCL12;CXCL8;BIRC5	7.40709e-09	0.0127389	Proteins/Chemicals Regulating Cell Processes	32
Proteins/Chemicals Regulating Cell Processes of paracrine signaling	322	paracrine signaling	4	1	PTGS2;CXCL12;CXCL8;BIRC5	8.29976e-09	0.0123839	Proteins/Chemicals Regulating Cell Processes	33
Proteins/Chemicals Regulating Cell Processes of mononuclear cell chemotaxis	49	mononuclear cell chemotaxis	3	6	CXCL10;CXCL12;CXCL8	8.7534e-09	0.0588235	Proteins/Chemicals Regulating Cell Processes	34
Proteins/Chemicals Regulating Cell Processes of dendritic cell homing	49	dendritic cell homing	3	6	CXCL10;CXCL12;CXCL8	8.7534e-09	0.0588235	Proteins/Chemicals Regulating Cell Processes	35
Proteins/Chemicals Regulating Cell Processes of activated T-cell migration	51	activated T-cell migration	3	5	CXCL10;CXCL12;CXCL8	9.89354e-09	0.0566038	Proteins/Chemicals Regulating Cell Processes	36
Proteins/Chemicals Regulating Cell Processes of positive chemotaxis	337	positive chemotaxis	4	1	PTGS2;CXCL10;CXCL12;CXCL8	9.96368e-09	0.0118343	Proteins/Chemicals Regulating Cell Processes	37
Proteins/Chemicals Regulating Cell Processes of stem cell growth	345	stem cell growth	4	1	PTGS2;CXCL10;CXCL8;BIRC5	1.09472e-08	0.0115607	Proteins/Chemicals Regulating Cell Processes	38
Proteins/Chemicals Regulating Cell Processes of fibroblast activation	355	fibroblast activation	4	1	PTGS2;CXCL10;CXCL12;CXCL8	1.22767e-08	0.011236	Proteins/Chemicals Regulating Cell Processes	39
Proteins/Chemicals Regulating Cell Processes of monocyte rolling	56	monocyte rolling	3	5	CXCL10;CXCL12;CXCL8	1.31672e-08	0.0517241	Proteins/Chemicals Regulating Cell Processes	40
Proteins/Chemicals Regulating Cell Processes of cellular extravasation	371	cellular extravasation	4	1	PTGS2;CXCL10;CXCL12;CXCL8	1.46512e-08	0.0107527	Proteins/Chemicals Regulating Cell Processes	41
Proteins/Chemicals Regulating Cell Processes of haematopoietic stem cell fate	58	haematopoietic stem cell fate	3	5	CXCL12;CXCL8;BIRC5	1.4656e-08	0.05	Proteins/Chemicals Regulating Cell Processes	42
Proteins/Chemicals Regulating Cell Processes of neutrophil motion	58	neutrophil motion	3	5	CXCL10;CXCL12;CXCL8	1.4656e-08	0.05	Proteins/Chemicals Regulating Cell Processes	43
Proteins/Chemicals Regulating Cell Processes of cell polarity	1367	cell polarity	5	0	PTGS2;CXCL10;CXCL12;CXCL8;BIRC5	1.4943e-08	0.00365764	Proteins/Chemicals Regulating Cell Processes	44
Proteins/Chemicals Regulating Cell Processes of natural killer cell chemotaxis	60	natural killer cell chemotaxis	3	4	CXCL10;CXCL12;CXCL8	1.62529e-08	0.0483871	Proteins/Chemicals Regulating Cell Processes	45
Proteins/Chemicals Regulating Cell Processes of eosinophil accumulation	385	eosinophil accumulation	4	1	PTGS2;CXCL10;CXCL8;BIRC5	1.69973e-08	0.0103627	Proteins/Chemicals Regulating Cell Processes	46
Proteins/Chemicals Regulating Cell Processes of leukocyte homing	68	leukocyte homing	3	4	CXCL10;CXCL12;CXCL8	2.3797e-08	0.0428571	Proteins/Chemicals Regulating Cell Processes	47
Proteins/Chemicals Regulating Cell Processes of T-cell function	1509	T-cell function	5	0	PTGS2;CXCL10;CXCL12;CXCL8;BIRC5	2.45098e-08	0.00331345	Proteins/Chemicals Regulating Cell Processes	48
Proteins/Chemicals Regulating Cell Processes of endothelial cell differentiation	433	endothelial cell differentiation	4	0	PTGS2;CXCL10;CXCL12;CXCL8	2.72212e-08	0.00921659	Proteins/Chemicals Regulating Cell Processes	49
Proteins/Chemicals Regulating Cell Processes of stem cell maintenance	452	stem cell maintenance	4	0	PTGS2;CXCL12;CXCL8;BIRC5	3.23319e-08	0.00883002	Proteins/Chemicals Regulating Cell Processes	50
Proteins/Chemicals Regulating Cell Processes of involution	453	involution	4	0	PTGS2;CXCL10;CXCL8;BIRC5	3.26194e-08	0.00881057	Proteins/Chemicals Regulating Cell Processes	51
Proteins/Chemicals Regulating Cell Processes of cellular immune response	1613	cellular immune response	5	0	PTGS2;CXCL10;CXCL12;CXCL8;BIRC5	3.42178e-08	0.00309981	Proteins/Chemicals Regulating Cell Processes	52
Proteins/Chemicals Regulating Cell Processes of epithelial cell migration	467	epithelial cell migration	4	0	PTGS2;CXCL10;CXCL12;CXCL8	3.68491e-08	0.00854701	Proteins/Chemicals Regulating Cell Processes	53
Proteins/Chemicals Regulating Cell Processes of neutrophil infiltration	477	neutrophil infiltration	4	0	PTGS2;CXCL10;CXCL12;CXCL8	4.01126e-08	0.0083682	Proteins/Chemicals Regulating Cell Processes	54
Proteins/Chemicals Regulating Cell Processes of lymphangiogenesis	487	lymphangiogenesis	4	0	PTGS2;CXCL12;CXCL8;BIRC5	4.35879e-08	0.00819672	Proteins/Chemicals Regulating Cell Processes	55
Proteins/Chemicals Regulating Cell Processes of cell proliferative response	1710	cell proliferative response	5	0	PTGS2;CXCL10;CXCL12;CXCL8;BIRC5	4.58367e-08	0.00292398	Proteins/Chemicals Regulating Cell Processes	56
Proteins/Chemicals Regulating Cell Processes of learning and/or memory	1711	learning and/or memory	5	0	PTGS2;CXCL10;CXCL12;CXCL8;BIRC5	4.59711e-08	0.00292227	Proteins/Chemicals Regulating Cell Processes	57
Proteins/Chemicals Regulating Cell Processes of dendritic cell migration	498	dendritic cell migration	4	0	PTGS2;CXCL10;CXCL12;CXCL8	4.76661e-08	0.00801603	Proteins/Chemicals Regulating Cell Processes	58
Proteins/Chemicals Regulating Cell Processes of monocyte accumulation	86	monocyte accumulation	3	3	CXCL10;CXCL12;CXCL8	4.85688e-08	0.0340909	Proteins/Chemicals Regulating Cell Processes	59
Proteins/Chemicals Regulating Cell Processes of endothelial cell activation	501	endothelial cell activation	4	0	PTGS2;CXCL10;CXCL12;CXCL8	4.88262e-08	0.00796813	Proteins/Chemicals Regulating Cell Processes	60
Proteins/Chemicals Regulating Cell Processes of SMC proliferation	1738	SMC proliferation	5	0	PTGS2;CXCL10;CXCL12;CXCL8;BIRC5	4.97191e-08	0.00287687	Proteins/Chemicals Regulating Cell Processes	61
Proteins/Chemicals Regulating Cell Processes of macrophage infiltration	509	macrophage infiltration	4	0	PTGS2;CXCL10;CXCL12;CXCL8	5.20235e-08	0.00784314	Proteins/Chemicals Regulating Cell Processes	62
Proteins/Chemicals Regulating Cell Processes of bacterial clearance	518	bacterial clearance	4	0	PTGS2;CXCL10;CXCL12;CXCL8	5.58051e-08	0.00770713	Proteins/Chemicals Regulating Cell Processes	63
Proteins/Chemicals Regulating Cell Processes of T-cell response	1779	T-cell response	5	0	PTGS2;CXCL10;CXCL12;CXCL8;BIRC5	5.58742e-08	0.00281057	Proteins/Chemicals Regulating Cell Processes	64
Proteins/Chemicals Regulating Cell Processes of apoptosis of neutrophils	519	apoptosis of neutrophils	4	0	PTGS2;CXCL12;CXCL8;BIRC5	5.62377e-08	0.00769231	Proteins/Chemicals Regulating Cell Processes	65
Proteins/Chemicals Regulating Cell Processes of stem cell proliferation	1782	stem cell proliferation	5	0	PTGS2;CXCL10;CXCL12;CXCL8;BIRC5	5.63475e-08	0.00280584	Proteins/Chemicals Regulating Cell Processes	66
Proteins/Chemicals Regulating Cell Processes of lymphocyte activation	522	lymphocyte activation	4	0	CXCL10;CXCL12;CXCL8;BIRC5	5.75503e-08	0.00764818	Proteins/Chemicals Regulating Cell Processes	67
Proteins/Chemicals Regulating Cell Processes of neutrophil apoptosis	535	neutrophil apoptosis	4	0	PTGS2;CXCL12;CXCL8;BIRC5	6.35056e-08	0.00746269	Proteins/Chemicals Regulating Cell Processes	68
Proteins/Chemicals Regulating Cell Processes of monocyte recruitment	538	monocyte recruitment	4	0	PTGS2;CXCL10;CXCL12;CXCL8	6.4943e-08	0.00742115	Proteins/Chemicals Regulating Cell Processes	69
Proteins/Chemicals Regulating Cell Processes of tumor cell growth	1836	tumor cell growth	5	0	PTGS2;CXCL10;CXCL12;CXCL8;BIRC5	6.54291e-08	0.00272331	Proteins/Chemicals Regulating Cell Processes	70
Proteins/Chemicals Regulating Cell Processes of CD4+ T-cell migration	95	CD4+ T-cell migration	3	3	CXCL10;CXCL12;CXCL8	6.56716e-08	0.0309278	Proteins/Chemicals Regulating Cell Processes	71
Proteins/Chemicals Regulating Cell Processes of stem cell differentiation	1861	stem cell differentiation	5	0	PTGS2;CXCL10;CXCL12;CXCL8;BIRC5	7.00118e-08	0.00268673	Proteins/Chemicals Regulating Cell Processes	72
Proteins/Chemicals Regulating Cell Processes of endothelial cell migration	1870	endothelial cell migration	5	0	PTGS2;CXCL10;CXCL12;CXCL8;BIRC5	7.17231e-08	0.0026738	Proteins/Chemicals Regulating Cell Processes	73
Proteins/Chemicals Regulating Cell Processes of endothelial cell proliferation	1872	endothelial cell proliferation	5	0	PTGS2;CXCL10;CXCL12;CXCL8;BIRC5	7.21079e-08	0.00267094	Proteins/Chemicals Regulating Cell Processes	74
Proteins/Chemicals Regulating Cell Processes of macrophage differentiation	553	macrophage differentiation	4	0	PTGS2;CXCL10;CXCL12;CXCL8	7.24988e-08	0.00722022	Proteins/Chemicals Regulating Cell Processes	75
Proteins/Chemicals Regulating Cell Processes of stem cell survival	554	stem cell survival	4	0	PTGS2;CXCL12;CXCL8;BIRC5	7.30249e-08	0.00720721	Proteins/Chemicals Regulating Cell Processes	76
Proteins/Chemicals Regulating Cell Processes of umbilical vein endothelial cell migration	556	umbilical vein endothelial cell migration	4	0	PTGS2;CXCL10;CXCL12;CXCL8	7.40856e-08	0.00718133	Proteins/Chemicals Regulating Cell Processes	77
Proteins/Chemicals Regulating Cell Processes of embryo implantation	559	embryo implantation	4	0	PTGS2;CXCL10;CXCL12;CXCL8	7.56983e-08	0.00714286	Proteins/Chemicals Regulating Cell Processes	78
Proteins/Chemicals Regulating Cell Processes of umbilical vein endothelial cell proliferation	564	umbilical vein endothelial cell proliferation	4	0	PTGS2;CXCL10;CXCL12;CXCL8	7.84444e-08	0.00707965	Proteins/Chemicals Regulating Cell Processes	79
Proteins/Chemicals Regulating Cell Processes of tissue maintenance	568	tissue maintenance	4	0	PTGS2;CXCL12;CXCL8;BIRC5	8.06945e-08	0.00702988	Proteins/Chemicals Regulating Cell Processes	80
Proteins/Chemicals Regulating Cell Processes of epithelization	579	epithelization	4	0	PTGS2;CXCL10;CXCL12;CXCL8	8.71315e-08	0.00689655	Proteins/Chemicals Regulating Cell Processes	81
Proteins/Chemicals Regulating Cell Processes of mononuclear cell migration	108	mononuclear cell migration	3	2	CXCL10;CXCL12;CXCL8	9.6825e-08	0.0272727	Proteins/Chemicals Regulating Cell Processes	82
Proteins/Chemicals Regulating Cell Processes of T-cell migration	606	T-cell migration	4	0	PTGS2;CXCL10;CXCL12;CXCL8	1.0456e-07	0.00658979	Proteins/Chemicals Regulating Cell Processes	83
Proteins/Chemicals Regulating Cell Processes of fibroblast accumulation	113	fibroblast accumulation	3	2	PTGS2;CXCL10;CXCL12	1.11027e-07	0.026087	Proteins/Chemicals Regulating Cell Processes	84
Proteins/Chemicals Regulating Cell Processes of neuroprotection	2060	neuroprotection	5	0	PTGS2;CXCL10;CXCL12;CXCL8;BIRC5	1.16413e-07	0.00242718	Proteins/Chemicals Regulating Cell Processes	85
Proteins/Chemicals Regulating Cell Processes of establishment of cell polarity	625	establishment of cell polarity	4	0	PTGS2;CXCL10;CXCL12;CXCL8	1.18302e-07	0.00638978	Proteins/Chemicals Regulating Cell Processes	86
Proteins/Chemicals Regulating Cell Processes of cytoskeleton organization and biogenesis	2093	cytoskeleton organization and biogenesis	5	0	PTGS2;CXCL10;CXCL12;CXCL8;BIRC5	1.26051e-07	0.00238892	Proteins/Chemicals Regulating Cell Processes	87
Proteins/Chemicals Regulating Cell Processes of first trimester pregnancy	640	first trimester pregnancy	4	0	PTGS2;CXCL10;CXCL12;CXCL8	1.30072e-07	0.00624025	Proteins/Chemicals Regulating Cell Processes	88
Proteins/Chemicals Regulating Cell Processes of T-cell activation	2109	T-cell activation	5	0	PTGS2;CXCL10;CXCL12;CXCL8;BIRC5	1.30948e-07	0.00237079	Proteins/Chemicals Regulating Cell Processes	89
Proteins/Chemicals Regulating Cell Processes of monocyte migration	642	monocyte migration	4	0	PTGS2;CXCL10;CXCL12;CXCL8	1.31705e-07	0.00622084	Proteins/Chemicals Regulating Cell Processes	90
Proteins/Chemicals Regulating Cell Processes of glial cell adhesion	123	glial cell adhesion	3	2	CXCL10;CXCL12;CXCL8	1.43459e-07	0.024	Proteins/Chemicals Regulating Cell Processes	91
Proteins/Chemicals Regulating Cell Processes of anoikis	658	anoikis	4	0	PTGS2;CXCL12;CXCL8;BIRC5	1.4533e-07	0.0060698	Proteins/Chemicals Regulating Cell Processes	92
Proteins/Chemicals Regulating Cell Processes of tumor differentiation	124	tumor differentiation	3	2	PTGS2;CXCL8;BIRC5	1.47012e-07	0.0238095	Proteins/Chemicals Regulating Cell Processes	93
Proteins/Chemicals Regulating Cell Processes of kidney function	2165	kidney function	5	0	PTGS2;CXCL10;CXCL12;CXCL8;BIRC5	1.49299e-07	0.00230947	Proteins/Chemicals Regulating Cell Processes	94
Proteins/Chemicals Regulating Cell Processes of fibroblast migration	663	fibroblast migration	4	0	PTGS2;CXCL10;CXCL12;CXCL8	1.49796e-07	0.0060241	Proteins/Chemicals Regulating Cell Processes	95
Proteins/Chemicals Regulating Cell Processes of drug susceptibility	667	drug susceptibility	4	0	PTGS2;CXCL12;CXCL8;BIRC5	1.53442e-07	0.00598802	Proteins/Chemicals Regulating Cell Processes	96
Proteins/Chemicals Regulating Cell Processes of cancer growth	2195	cancer growth	5	0	PTGS2;CXCL10;CXCL12;CXCL8;BIRC5	1.59944e-07	0.0022779	Proteins/Chemicals Regulating Cell Processes	97
Proteins/Chemicals Regulating Cell Processes of mast cell localization	7	mast cell localization	2	25	CXCL10;CXCL8	1.66973e-07	0.2	Proteins/Chemicals Regulating Cell Processes	98
Proteins/Chemicals Regulating Cell Processes of activated T-cell chemotaxis	7	activated T-cell chemotaxis	2	25	CXCL10;CXCL8	1.66973e-07	0.2	Proteins/Chemicals Regulating Cell Processes	99
Proteins/Chemicals Regulating Cell Processes of tissue remodeling	684	tissue remodeling	4	0	PTGS2;CXCL10;CXCL12;CXCL8	1.69685e-07	0.00583942	Proteins/Chemicals Regulating Cell Processes	100
